# Supplementary material for: IL-10, IL-13, Eotaxin and IL-10/IL-6 ratio distinguish breast implant-associated anaplastic large-cell lymphoma from all types of benign late seromas
Source: Cancer Immunol Immunother. 2020 Nov 4;70(5):1379–92. doi: 10.1007/s00262-020-02778-3 (PMC8053183; doi:10.1007/s00262-020-02778-3)
Supplement: Supplementary file 1 — Supplementary file1 (XLSX 172 KB) [file 262_2020_2778_MOESM1_ESM.xlsx]

## Sheet: all-ratios_BI-ALCL_vs_RS
cytokine	denom	logFC	AveExpr	t	P.Value	adj.P.Val
IL.10	IP.10	7.34089	-1.30916	11.3559	1.39934e-28	6.1571e-27
IL.10	IL.17A	7.03927	2.3481	11.6876	8.00696e-17	3.52306e-15
IL.10	LIF	7.00172	0.792438	12.5294	3.09011e-18	1.35965e-16
IL.10	IL.1BETA	6.63046	3.18016	16.0909	1.82485e-18	8.02935e-17
IL.10	IL.15	6.62259	2.39381	13.8857	1.07084e-15	4.71172e-14
IL.10	HGF	6.44745	-2.23831	10.32	1.06275e-20	4.67609e-19
IL.10	VEGF.D	6.44635	1.75363	14.4867	2.79409e-16	1.2294e-14
IL.10	IL.27	6.42087	2.48103	14.0693	1.05959e-15	4.66221e-14
IL.10	IL.23	6.32445	2.69836	15.398	9.61895e-17	4.23234e-15
IL.10	EGF	6.26495	2.46646	13.1886	7.21289e-15	3.17367e-13
IL.10	IL.8	6.26163	-1.93384	10.0293	3.18165e-18	1.39993e-16
IL.10	IL.12p70	6.21353	2.31471	16.0345	3.79724e-17	1.67079e-15
IL.10	IL.18	6.19954	1.14467	14.0368	6.91896e-17	3.04434e-15
IL.10	IL.4	6.19515	2.39239	15.8376	5.61405e-17	2.47018e-15
IL.10	IFN.gamma	6.17024	1.5956	14.303	4.14225e-17	1.82259e-15
IL.10	bNGF	6.09268	2.14435	15.599	9.03197e-17	3.97407e-15
IL.10	IL.31	6.03153	2.16508	14.8971	2.10822e-16	9.27618e-15
IL.10	Gro.alpha.KC	6.00362	1.11341	10.6369	6.97321e-14	3.06821e-12
IL.10	PDGF.BB	5.99723	2.50194	14.5441	1.52154e-16	6.69476e-15
IL.10	GM.CSF	5.97072	2.6926	16.2661	1.68277e-17	7.40417e-16
IL.10	MIP.1alpha	5.95487	-0.478851	10.2367	7.08133e-15	3.11578e-13
IL.10	IL.2	5.86682	2.83166	16.3886	9.51048e-18	4.18461e-16
IL.10	IL.7	5.83063	2.77	17.1627	1.88354e-18	8.28757e-17
IL.10	TNF.alpha	5.73806	1.84165	14.2079	1.10395e-16	4.85736e-15
IL.10	IL.1alpha	5.64867	0.00744953	13.5792	1.61702e-15	7.11491e-14
IL.10	BDNF	5.63201	0.459227	10.7432	5.59685e-13	2.46261e-11
IL.10	PIGF.1	5.59034	-1.7327	12.1731	2.68377e-14	1.18086e-12
IL.10	SDF.1alpha	5.57171	-1.14726	12.486	6.70778e-15	2.95142e-13
IL.10	FGF.2	5.48735	1.14646	9.91608	1.46537e-12	6.44764e-11
IL.10	IFN.alpha	5.45198	0.737515	14.7316	8.12275e-17	3.57401e-15
IL.10	SCF	5.44725	0.50361	10.7265	2.81792e-14	1.23988e-12
IL.10	VEGF.A	5.44271	-3.18713	8.64542	1.47014e-11	6.46863e-10
IL.10	IL.21	5.43708	0.85472	13.0883	5.52274e-15	2.43001e-13
IL.10	IL.22	5.41327	0.895449	13.1922	6.33348e-15	2.78673e-13
IL.10	IL.1RA	5.39002	-2.12306	10.4093	1.4492e-15	6.37649e-14
IL.10	IL.6	5.32307	-2.1726	6.25431	5.38244e-10	2.36827e-08
IL.10	IL.5	5.31674	2.24228	13.1978	1.10985e-15	4.88334e-14
IL.10	MIP.1beta	5.09933	-0.823529	12.2711	4.72785e-15	2.08025e-13
IL.13	IP.10	5.03616	-2.42194	7.79061	1.34199e-14	2.95237e-13
IL.13	IL.17A	4.73453	1.23531	8.03859	5.59373e-11	1.23062e-09
IL.13	LIF	4.69699	-0.320349	8.05756	4.50909e-11	9.92e-10
IL.10	RANTES	4.559	-0.202302	8.25106	7.36454e-11	3.2404e-09
IL.10	TNF.beta	4.50017	1.10652	7.98873	5.28703e-10	2.32629e-08
IL.13	IL.1BETA	4.32573	2.06737	10.4351	1.14687e-12	2.52311e-11
IL.13	IL.15	4.31785	1.28102	10.5477	2.41927e-12	5.3224e-11
Eotaxin	IP.10	4.29168	1.27106	6.63895	4.6023e-11	6.75003e-10
IL.13	HGF	4.14271	-3.35109	6.73919	1.31438e-10	2.89164e-09
IL.13	VEGF.D	4.14162	0.64084	10.4684	2.79827e-12	6.1562e-11
IL.13	IL.27	4.11613	1.36824	10.4756	3.69439e-12	8.12765e-11
IL.10	MCP.1	4.11475	-3.00021	5.12756	1.67497e-06	7.36988e-05
IL.13	IL.23	4.01972	1.58557	11.0262	1.11955e-12	2.46301e-11
Eotaxin	IL.17A	3.99006	4.92831	6.25577	5.30021e-08	7.77363e-07
IL.10	IL.9	3.97165	-0.178016	6.9581	8.66047e-09	3.81061e-07
IL.13	EGF	3.96022	1.35367	9.86677	1.78893e-11	3.93564e-10
IL.13	IL.8	3.95689	-3.04663	6.33679	2.92006e-09	6.42412e-08
Eotaxin	LIF	3.95251	3.37265	7.1193	1.7375e-09	2.54834e-08
IL.13	IL.12p70	3.90879	1.20193	11.2588	7.58392e-13	1.66846e-11
IL.13	IL.18	3.89481	0.0318785	8.69119	1.10024e-10	2.42053e-09
IL.13	IL.4	3.89041	1.27961	10.7024	2.89732e-12	6.37411e-11
IL.13	IFN.gamma	3.86551	0.482817	8.67649	1.2036e-10	2.64791e-09
IL.13	bNGF	3.78795	1.03157	10.6615	3.25793e-12	7.16745e-11
IL.13	IL.31	3.72679	1.05229	10.1118	9.53019e-12	2.09664e-10
IL.13	Gro.alpha.KC	3.69889	0.000618709	6.13909	1.91804e-07	4.21969e-06
IL.13	PDGF.BB	3.69249	1.38916	9.60241	2.05019e-11	4.51041e-10
IL.13	GM.CSF	3.66598	1.57981	10.7124	2.23665e-12	4.92063e-11
IL.13	MIP.1alpha	3.65013	-1.59164	6.25371	4.33422e-08	9.53528e-07
Eotaxin	IL.1BETA	3.58125	5.76038	5.87855	8.61665e-07	1.26377e-05
Eotaxin	IL.15	3.57337	4.97403	6.17775	4.75335e-07	6.97159e-06
IL.13	IL.2	3.56208	1.71888	9.52462	3.83866e-11	8.44506e-10
IL.13	IL.7	3.5259	1.65721	9.87615	1.39619e-11	3.07162e-10
IL.13	TNF.alpha	3.43332	0.728865	8.37377	4.07807e-10	8.97175e-09
Eotaxin	HGF	3.39824	0.341907	5.50742	9.88891e-08	1.45037e-06
Eotaxin	VEGF.D	3.39714	4.33384	5.66743	2.17952e-06	2.39748e-05
Eotaxin	IL.27	3.37165	5.06124	5.49518	3.95731e-06	4.35304e-05
IL.9	IP.10	3.36925	-1.13114	5.212	2.1659e-07	2.38249e-06
IL.13	IL.1alpha	3.34394	-1.10534	7.83013	3.34182e-09	7.35201e-08
IL.13	BDNF	3.32728	-0.65356	6.50286	1.26153e-07	2.77537e-06
IL.13	PIGF.1	3.28561	-2.84549	7.10694	2.4272e-08	5.33983e-07
Eotaxin	IL.23	3.27524	5.27857	4.80321	3.19858e-05	0.000351843
IL.13	SDF.1alpha	3.26698	-2.26005	6.96395	3.01388e-08	6.63053e-07
MCP.1	IP.10	3.22614	1.69105	4.99063	6.82119e-07	6.00265e-06
Eotaxin	EGF	3.21574	5.04667	5.4273	4.89742e-06	5.38716e-05
Eotaxin	IL.8	3.21241	0.646369	5.07277	1.20719e-06	1.77055e-05
IL.13	FGF.2	3.18261	0.03367	7.60233	2.04329e-09	4.49523e-08
Eotaxin	IL.12p70	3.16431	4.89493	5.44461	4.95303e-06	5.44833e-05
Eotaxin	IL.18	3.15033	3.72488	5.41551	3.29279e-06	3.62207e-05
IL.13	IFN.alpha	3.14725	-0.375272	7.70047	4.04919e-09	8.90821e-08
Eotaxin	IL.4	3.14593	4.97261	5.27138	8.29492e-06	9.12441e-05
IL.13	SCF	3.14252	-0.609177	7.18113	4.1332e-09	9.09303e-08
IL.13	VEGF.A	3.13798	-4.29992	4.91862	9.52083e-06	0.000209458
IL.13	IL.21	3.13234	-0.258067	8.11423	1.57477e-09	3.46449e-08
Eotaxin	IFN.gamma	3.12103	4.17582	5.52669	2.34436e-06	2.5788e-05
IL.13	IL.22	3.10854	-0.217338	7.94117	3.00537e-09	6.61181e-08
IL.13	IL.1RA	3.08528	-3.23585	5.80238	2.02143e-07	4.44714e-06
IL.9	IL.17A	3.06762	2.52611	5.12544	3.6219e-06	3.98408e-05
IL.10	Eotaxin	3.04921	-2.58021	4.59948	4.64203e-06	1.25164e-05
Eotaxin	bNGF	3.04347	4.72457	4.96769	2.03862e-05	0.000224248
IL.9	LIF	3.03007	0.970455	5.56979	6.68388e-07	7.35227e-06
IL.13	IL.6	3.01833	-3.28539	3.54637	0.000404244	0.00889337
IL.13	IL.5	3.01201	1.1295	7.89692	1.68637e-09	3.71e-08
Eotaxin	IL.31	2.98232	4.74529	4.41782	9.75561e-05	0.00107312
Eotaxin	Gro.alpha.KC	2.95441	3.69362	4.12128	0.000159014	0.00222212
Eotaxin	PDGF.BB	2.94801	5.08216	5.35744	5.18985e-06	7.61178e-05
MCP.1	IL.17A	2.92452	5.3483	3.88827	0.000264187	0.0016606
Eotaxin	GM.CSF	2.9215	5.27281	4.83323	2.89316e-05	0.00042433
Eotaxin	MIP.1alpha	2.90565	2.10136	4.52485	2.84596e-05	0.000417407
MCP.1	LIF	2.88697	3.79264	4.08887	0.000133616	0.000839873
TNF.beta	IP.10	2.84073	-2.41568	4.39442	1.19968e-05	8.79765e-05
Eotaxin	IL.2	2.8176	5.41188	5.09214	1.29147e-05	0.000189415
IL.13	MIP.1beta	2.79459	-1.93632	6.60371	7.11627e-08	1.56558e-06
RANTES	IP.10	2.7819	-1.10686	4.30341	1.80598e-05	0.000113519
Eotaxin	IL.7	2.78142	5.35021	5.21938	8.6182e-06	0.0001264
Eotaxin	TNF.alpha	2.68884	4.42187	5.15292	8.47469e-06	0.000124295
IL.9	IL.1BETA	2.65882	3.35818	5.39343	3.95935e-06	4.35529e-05
IL.9	IL.15	2.65094	2.57183	5.84992	1.27549e-06	1.40304e-05
Eotaxin	IL.1alpha	2.59946	2.58766	4.59019	5.49095e-05	0.000805339
Eotaxin	BDNF	2.5828	3.03944	3.89988	0.000387098	0.00567744
Eotaxin	PIGF.1	2.54113	0.847514	4.64657	4.43171e-05	0.000649984
TNF.beta	IL.17A	2.5391	1.24158	4.19084	9.6883e-05	0.00085257
Eotaxin	SDF.1alpha	2.5225	1.43295	4.75053	2.98499e-05	0.000437799
MCP.1	IL.1BETA	2.51571	6.18037	3.2519	0.00242015	0.0088739
MCP.1	IL.15	2.50783	5.39402	3.51679	0.00124418	0.00547439
TNF.beta	LIF	2.50156	-0.314082	4.32988	5.89535e-05	0.000518791
RANTES	IL.17A	2.48027	2.5504	3.90993	0.000246174	0.0016606
IL.9	HGF	2.4758	-2.06029	4.12349	5.24741e-05	0.000577215
IL.9	VEGF.D	2.4747	1.93164	6.33358	2.92006e-07	4.28275e-06
IL.9	IL.27	2.44922	2.65904	6.39122	2.7395e-07	4.01794e-06
RANTES	LIF	2.44272	0.99474	4.15543	0.000106816	0.00078332
Eotaxin	IFN.alpha	2.40277	3.31773	5.09414	1.12672e-05	0.000165252
Eotaxin	SCF	2.39804	3.08382	4.00691	0.000215904	0.00316659
Eotaxin	IL.21	2.38786	3.43493	3.86761	0.000461338	0.00289984
Eotaxin	IL.22	2.36406	3.47566	3.84156	0.000509113	0.00208114
IL.9	IL.23	2.3528	2.87638	5.44999	4.69795e-06	6.89033e-05
Eotaxin	IL.1RA	2.3408	0.457154	4.36008	4.65177e-05	0.00068226
MCP.1	HGF	2.3327	0.7619	3.80418	0.000183254	0.00161263
MCP.1	VEGF.D	2.3316	4.75383	3.30291	0.00222581	0.00753351
MCP.1	IL.27	2.30611	5.48123	3.42191	0.00164179	0.00722388
IL.10	IL.13	2.30474	1.11279	4.86142	1.83739e-05	2.07295e-05
IL.9	EGF	2.29331	2.64448	5.51268	3.79552e-06	5.38716e-05
IL.9	IL.8	2.28998	-1.75583	3.98232	0.0001086	0.0011946
Eotaxin	IL.5	2.26753	4.8225	3.84289	0.000454252	0.00666237
IL.13	RANTES	2.25426	-1.31509	4.62544	2.71586e-05	0.000398326
IL.9	IL.12p70	2.24188	2.49273	6.2858	4.15566e-07	6.09497e-06
MIP.1beta	IP.10	2.24157	-0.485629	3.46756	0.000542094	0.00298152
IL.9	IL.18	2.2279	1.32268	6.27454	2.0977e-07	3.07663e-06
IL.9	IL.4	2.2235	2.57041	5.82754	1.60598e-06	2.35544e-05
IL.9	IFN.gamma	2.19859	1.77362	5.98566	5.40244e-07	7.92358e-06
IL.13	TNF.beta	2.19543	-0.0062671	5.5831	1.51695e-06	3.3373e-05
MCP.1	IL.8	2.14688	1.06636	3.47876	0.000669302	0.00588986
TNF.beta	IL.1BETA	2.1303	2.07364	4.99758	1.36476e-05	0.000120099
TNF.beta	IL.15	2.12242	1.28729	4.52487	6.83614e-05	0.000501317
IL.9	bNGF	2.12104	2.32237	5.16976	1.12417e-05	0.000164879
MCP.1	IL.18	2.08479	4.14487	3.56294	0.000981081	0.00539595
RANTES	IL.1BETA	2.07147	3.38246	4.45102	7.35811e-05	0.000539594
RANTES	IL.15	2.06359	2.59611	4.3634	0.00011012	0.000692181
IL.9	IL.31	2.05988	2.3431	4.90584	2.31298e-05	0.000339237
MCP.1	IFN.gamma	2.05549	4.59581	3.72745	0.000612185	0.00448935
Eotaxin	MIP.1beta	2.05011	1.75668	3.62148	0.000824506	0.00362783
IL.9	Gro.alpha.KC	2.03197	1.29142	4.04502	0.000202011	0.00222212
IL.9	PDGF.BB	2.02558	2.67996	4.73838	3.41256e-05	0.000375382
IL.5	IP.10	2.02415	-3.55144	3.13123	0.00177899	0.00809029
IL.6	IP.10	2.01783	0.863445	3.12145	0.0018387	0.00809029
IL.9	GM.CSF	1.99907	2.87061	4.58649	5.99066e-05	0.000658973
IL.9	MIP.1alpha	1.98322	-0.300835	3.79864	0.000337376	0.00371113
IL.1RA	IP.10	1.95088	0.813902	3.01788	0.00259425	0.00972643
TNF.beta	HGF	1.94728	-3.34483	3.23431	0.00140224	0.00974376
TNF.beta	VEGF.D	1.94618	0.647107	4.74848	3.48237e-05	0.000255374
MIP.1beta	IL.17A	1.93994	3.17163	3.51787	0.000857301	0.00471516
IL.22	IP.10	1.92762	-2.20461	2.9819	0.00291715	0.00972643
TNF.beta	IL.27	1.9207	1.37451	4.56364	6.32615e-05	0.000463918
IL.21	IP.10	1.90382	-2.16388	2.94508	0.00328524	0.00972643
MIP.1beta	LIF	1.90239	1.61597	3.80539	0.00033999	0.00186995
VEGF.A	IP.10	1.89818	1.87798	2.93636	0.00337844	0.00972643
IL.9	IL.2	1.89517	3.00968	3.88141	0.000452145	0.0049736
SCF	IP.10	1.89364	-1.81277	2.92934	0.00345522	0.00972643
IFN.alpha	IP.10	1.88891	-2.04667	2.92202	0.00353688	0.00972643
RANTES	HGF	1.88845	-2.036	3.20423	0.00155014	0.00974376
RANTES	VEGF.D	1.88735	1.95593	4.61729	5.15137e-05	0.0003238
RANTES	IL.27	1.86187	2.68333	4.59747	5.72594e-05	0.000463918
IL.9	IL.7	1.85898	2.94802	4.08716	0.000247718	0.00272489
MCP.1	MIP.1alpha	1.84011	2.52136	3.55881	0.000727552	0.00640246
TNF.beta	IL.23	1.82428	1.59184	4.47178	8.4665e-05	0.000745052
IL.9	TNF.alpha	1.76641	2.01967	4.46629	7.06087e-05	0.000776696
RANTES	IL.23	1.76545	2.90066	3.91794	0.000417728	0.00306334
TNF.beta	EGF	1.76479	1.35994	4.21189	0.000177775	0.00156442
TNF.beta	IL.12p70	1.71336	1.20819	4.33465	0.000128774	0.000849792
RANTES	EGF	1.70596	2.66876	3.95208	0.000375065	0.00275048
TNF.beta	IL.18	1.69938	0.0381456	3.59654	0.000890666	0.00539595
TNF.beta	IL.4	1.69498	1.28587	4.29657	0.000144054	0.0010564
IL.5	LIF	1.68498	-1.44985	3.15253	0.00254915	0.00934687
IL.9	IL.1alpha	1.67702	0.185466	4.04919	0.00027057	0.00297627
TNF.beta	IFN.gamma	1.67007	0.489084	3.60201	0.000880763	0.00553622
IL.13	IL.9	1.66691	-1.2908	3.11539	0.00310198	0.00426522
RANTES	IL.12p70	1.65453	2.51702	4.31782	0.000135194	0.000849792
RANTES	IL.18	1.64055	1.34697	3.91888	0.0003463	0.00304744
RANTES	IL.4	1.63615	2.5947	4.13125	0.000231622	0.00145591
IL.9	PIGF.1	1.6187	-1.55468	3.94314	0.000357345	0.00393079
RANTES	IFN.gamma	1.61124	1.79791	4.27115	0.000120553	0.00106087
IL.9	SDF.1alpha	1.60006	-0.969247	3.64765	0.00080337	0.00883706
TNF.beta	bNGF	1.59252	1.03783	4.0594	0.000284943	0.0025075
IL.22	LIF	1.58845	-0.103011	3.32956	0.00150676	0.00602703
IL.21	LIF	1.56465	-0.0622818	3.36908	0.00133699	0.00588276
IFN.alpha	LIF	1.54974	0.0549236	3.38809	0.00126191	0.00588276
RANTES	bNGF	1.53369	2.34666	3.65795	0.000879943	0.00553107
TNF.beta	IL.31	1.53136	1.05856	4.18355	0.000192831	0.00169691
MIP.1beta	IL.1BETA	1.53114	4.00369	4.35814	9.75749e-05	0.000613328
MIP.1beta	IL.15	1.52326	3.21734	3.70956	0.000726339	0.00355099
RANTES	IL.31	1.47253	2.36738	3.74988	0.000664211	0.00487088
TNF.beta	GM.CSF	1.47055	1.58608	3.82702	0.000536855	0.00472433
IL.9	IL.21	1.46543	1.03274	4.1534	0.000202147	0.00222362
IL.9	IL.22	1.44163	1.07347	4.50497	7.46712e-05	0.000657107
MIP.1beta	VEGF.D	1.34702	2.57716	4.15492	0.000201384	0.000984546
MIP.1beta	IL.27	1.32154	3.30456	3.72673	0.000706611	0.00345454
IL.5	IL.1BETA	1.31372	0.937878	3.63296	0.000831496	0.00365858
IL.22	IL.1BETA	1.21719	2.28471	3.85551	0.000436584	0.00228349
IL.22	IL.15	1.20931	1.49836	3.7255	0.000694421	0.00355099
IL.21	IL.1BETA	1.19339	2.32544	3.8324	0.000467078	0.00228349
IFN.alpha	IL.1BETA	1.17848	2.44265	3.39319	0.00163768	0.00655073
IFN.alpha	IL.15	1.1706	1.6563	4.72449	3.77603e-05	0.00033229
IL.5	VEGF.D	1.12961	-0.488657	3.52788	0.00120179	0.00528787
MIP.1beta	IL.12p70	1.1142	3.13824	3.80889	0.000576262	0.00316944
MIP.1beta	IL.18	1.10022	1.96819	3.56312	0.000980589	0.00539595
MIP.1beta	IL.4	1.09582	3.21592	3.66662	0.000857784	0.00471781
MIP.1beta	IFN.gamma	1.07091	2.41913	3.49848	0.0011848	0.00651643
IL.22	VEGF.D	1.03308	0.858178	4.83826	2.66138e-05	0.000234201
IL.21	VEGF.D	1.00928	0.898907	4.31253	0.000126961	0.000698288
IL.22	IL.27	1.00759	1.58558	4.14682	0.000213515	0.0013421
IFN.alpha	VEGF.D	0.994367	1.01611	3.44003	0.00153155	0.00612619
IL.21	IL.27	0.983792	1.62631	3.27536	0.00243957	0.00975828
IL.1alpha	IL.1BETA	0.981794	3.17271	3.18861	0.00287609	0.00973447
IFN.alpha	IL.27	0.968884	1.74351	3.82899	0.000529803	0.00291392
IL.22	IL.23	0.911177	1.80291	3.82376	0.000545103	0.00342636
PIGF.1	VEGF.D	0.856008	3.48633	3.31077	0.00217896	0.00753351
IFN.alpha	EGF	0.81297	1.72894	3.54937	0.00116106	0.00729808
IL.22	IL.12p70	0.800252	1.41927	5.0477	1.59951e-05	0.000140757
IL.1alpha	VEGF.D	0.797681	1.74618	3.18251	0.00307515	0.00966476
IL.22	IL.4	0.781875	1.49695	4.48454	8.35773e-05	0.000735481
IL.21	IL.12p70	0.77645	1.45999	3.57594	0.00110015	0.00537852
IFN.alpha	IL.12p70	0.761541	1.5772	3.47751	0.00144009	0.00633638
IL.21	IL.4	0.758073	1.53767	3.50745	0.00132876	0.00649617
IFN.alpha	IL.4	0.743165	1.65488	3.45573	0.00152966	0.0067305
IL.22	bNGF	0.67941	1.2489	3.91087	0.00043407	0.00318318
bNGF	IL.22	-0.67941	-1.2489	-3.74715	0.000664614	0.00229578
IL.4	IL.21	-0.758073	-1.53767	-3.33497	0.00203993	0.00857478
IL.12p70	IL.21	-0.77645	-1.45999	-3.40281	0.00169548	0.00828903
IL.4	IL.22	-0.781875	-1.49695	-4.28062	0.00014403	0.00105622
IL.12p70	IL.22	-0.800252	-1.41927	-4.76473	3.46535e-05	0.000381189
EGF	IFN.alpha	-0.81297	-1.72894	-3.38364	0.00173859	0.00721173
EGF	IL.22	-0.851681	-1.57101	-3.25125	0.00259541	0.00713737
IL.23	IL.21	-0.887375	-1.84364	-3.2263	0.00273484	0.00859521
IL.23	IL.22	-0.911177	-1.80291	-3.87254	0.000466279	0.00208114
IL.27	IFN.alpha	-0.968884	-1.74351	-3.70429	0.000707632	0.00444797
IL.27	IL.21	-0.983792	-1.62631	-3.2811	0.00236014	0.00859521
VEGF.D	IFN.alpha	-0.994367	-1.01611	-3.38429	0.0017355	0.00721173
IL.27	IL.22	-1.00759	-1.58558	-4.21276	0.000175449	0.00110282
VEGF.D	IL.21	-1.00928	-0.898907	-4.33613	0.000118364	0.00173601
VEGF.D	IL.22	-1.03308	-0.858178	-5.01776	1.63199e-05	0.000239359
IFN.gamma	MIP.1beta	-1.07091	-2.41913	-3.5069	0.00114644	0.00388026
IL.4	MIP.1beta	-1.09582	-3.21592	-3.43174	0.00141985	0.00446239
IL.18	MIP.1beta	-1.10022	-1.96819	-3.58175	0.00092478	0.00369912
IL.12p70	MIP.1beta	-1.1142	-3.13824	-3.54361	0.00103202	0.00378406
EGF	MIP.1beta	-1.16563	-3.28999	-3.10223	0.00353966	0.00973405
IL.15	IFN.alpha	-1.1706	-1.6563	-4.72278	3.49476e-05	0.000384424
IL.1BETA	IFN.alpha	-1.17848	-2.44265	-3.48829	0.00130087	0.00715481
IL.15	IL.21	-1.18551	-1.53909	-3.31667	0.0021437	0.00857478
IL.1BETA	IL.21	-1.19339	-2.32544	-4.06674	0.000260046	0.00228841
IL.15	IL.22	-1.20931	-1.49836	-3.8339	0.000520285	0.00208114
IL.1BETA	IL.22	-1.21719	-2.28471	-4.11745	0.000231194	0.00127157
IL.23	MIP.1beta	-1.22512	-3.52189	-3.07881	0.00377097	0.00976016
IL.27	MIP.1beta	-1.32154	-3.30456	-3.65905	0.000739367	0.00361468
VEGF.D	MIP.1beta	-1.34702	-2.57716	-4.01051	0.000261525	0.00191785
HGF	MIP.1beta	-1.34812	1.41478	-3.27467	0.00220575	0.00647019
LIF	IL.1alpha	-1.35305	-0.784989	-3.63023	0.00089591	0.007884
MIP.1alpha	RANTES	-1.39587	0.276549	-3.18139	0.00253178	0.00556991
LIF	PIGF.1	-1.41138	-2.52514	-3.65064	0.000826942	0.00727709
GM.CSF	RANTES	-1.41172	-2.8949	-2.99724	0.00425162	0.00850323
PDGF.BB	RANTES	-1.43823	-2.70424	-3.02021	0.00398903	0.00835796
IL.22	IL.9	-1.44163	-1.07347	-3.68942	0.000574453	0.000936146
IL.21	IL.9	-1.46543	-1.03274	-3.57809	0.000805169	0.00122164
GM.CSF	TNF.beta	-1.47055	-1.58608	-3.46772	0.00121345	0.003337
IL.31	RANTES	-1.47253	-2.36738	-3.39152	0.00137428	0.00335935
SCF	IL.9	-1.47561	-0.681626	-2.88353	0.00587652	0.00760491
IFN.alpha	IL.9	-1.48034	-0.915531	-3.04122	0.0038163	0.0050884
PDGF.BB	TNF.beta	-1.49706	-1.39542	-3.07786	0.00364051	0.00800912
IL.15	MIP.1beta	-1.52326	-3.21734	-3.75031	0.000566377	0.00311507
IL.1BETA	MIP.1beta	-1.53114	-4.00369	-4.38543	8.34887e-05	0.000918375
IL.31	TNF.beta	-1.53136	-1.05856	-3.73467	0.000553374	0.00173918
bNGF	RANTES	-1.53369	-2.34666	-3.39682	0.00135292	0.00335935
LIF	IFN.alpha	-1.54974	-0.0549236	-4.00131	0.000300365	0.00264322
LIF	IL.21	-1.56465	0.0622818	-3.91282	0.000405329	0.00289984
IL.17A	IFN.alpha	-1.58729	-1.61058	-3.74844	0.000623839	0.00444797
LIF	IL.22	-1.58845	0.103011	-3.7399	0.000678297	0.00229578
bNGF	TNF.beta	-1.59252	-1.03783	-3.70187	0.000610213	0.00178996
SDF.1alpha	IL.9	-1.60006	0.969247	-3.43279	0.00124195	0.00182153
IL.17A	IL.21	-1.60219	-1.49338	-3.41683	0.00163163	0.00828903
IFN.gamma	RANTES	-1.61124	-1.79791	-3.81952	0.000373699	0.00149479
PIGF.1	IL.9	-1.6187	1.55468	-3.6248	0.000699225	0.00109878
IL.17A	IL.22	-1.626	-1.45265	-3.42281	0.00163283	0.00513176
IL.4	RANTES	-1.63615	-2.5947	-3.73817	0.000481289	0.00153864
IL.18	RANTES	-1.64055	-1.34697	-3.63343	0.0006642	0.00182655
IL.12p70	RANTES	-1.65453	-2.51702	-3.84701	0.000342891	0.00149479
BDNF	IL.9	-1.66036	-0.637243	-3.41918	0.0012928	0.00183495
IL.9	IL.13	-1.66691	1.2908	-3.08505	0.00368219	0.00385753
IFN.gamma	TNF.beta	-1.67007	-0.489084	-3.41946	0.00139476	0.00340941
IL.1alpha	IL.9	-1.67702	-0.185466	-3.73146	0.000505061	0.000854718
IL.4	TNF.beta	-1.69498	-1.28587	-3.92204	0.000314534	0.00106458
IL.18	TNF.beta	-1.69938	-0.0381456	-3.42426	0.00137565	0.00340941
IL.8	RANTES	-1.70263	1.73154	-3.33186	0.0016379	0.00379304
EGF	RANTES	-1.70596	-2.66876	-3.71785	0.000512499	0.00153864
IL.12p70	TNF.beta	-1.71336	-1.20819	-3.95849	0.000281457	0.00106458
EGF	TNF.beta	-1.76479	-1.35994	-3.93395	0.000303334	0.00106458
IL.23	RANTES	-1.76545	-2.90066	-3.75354	0.000458914	0.00153864
TNF.alpha	IL.9	-1.76641	-2.01967	-4.04663	0.000188684	0.000360961
IP.10	SDF.1alpha	-1.76918	0.161895	-3.56404	0.0010195	0.00897158
IL.23	TNF.beta	-1.82428	-1.59184	-4.14802	0.00015702	0.000767653
IL.7	IL.9	-1.85898	-2.94802	-3.90789	0.000292256	0.000535803
IL.27	RANTES	-1.86187	-2.68333	-4.21142	0.000106977	0.00067243
VEGF.D	RANTES	-1.88735	-1.95593	-4.23432	9.92869e-05	0.00067243
HGF	RANTES	-1.88845	2.036	-3.71033	0.000524535	0.00153864
IP.10	IFN.alpha	-1.88891	2.04667	-3.37044	0.00180293	0.00721173
IL.2	IL.9	-1.89517	-3.00968	-3.80618	0.000401153	0.000706029
LIF	MIP.1beta	-1.90239	-1.61597	-4.12732	0.000183845	0.00161784
IP.10	IL.21	-1.90382	2.16388	-3.24463	0.0026036	0.00859521
IL.27	TNF.beta	-1.9207	-1.37451	-4.26643	0.00010854	0.000719638
IP.10	IL.22	-1.92762	2.20461	-3.37517	0.00185877	0.0054524
IL.17A	MIP.1beta	-1.93994	-3.17163	-3.8337	0.000443009	0.00278463
VEGF.D	TNF.beta	-1.94618	-0.647107	-4.38807	7.4025e-05	0.000683061
HGF	TNF.beta	-1.94728	3.34483	-3.30861	0.00191405	0.00443253
MIP.1alpha	IL.9	-1.98322	0.300835	-4.12794	0.000145597	0.00030506
GM.CSF	IL.9	-1.99907	-2.87061	-4.3259	7.68306e-05	0.000169027
PDGF.BB	IL.9	-2.02558	-2.67996	-4.42704	5.51974e-05	0.000134927
Gro.alpha.KC	IL.9	-2.03197	-1.29142	-4.07449	0.000172684	0.000345369
MIP.1beta	Eotaxin	-2.05011	-1.75668	-3.09242	0.00202692	0.00228678
IL.31	IL.9	-2.05988	-2.3431	-4.56903	3.45475e-05	8.94171e-05
IL.15	RANTES	-2.06359	-2.59611	-4.25446	9.29693e-05	0.00067243
IL.1BETA	RANTES	-2.07147	-3.38246	-4.28795	8.33214e-05	0.00067243
bNGF	IL.9	-2.12104	-2.32237	-4.76189	1.81483e-05	5.3235e-05
IL.15	TNF.beta	-2.12242	-1.28729	-4.37306	7.76205e-05	0.000683061
IL.1BETA	TNF.beta	-2.1303	-2.07364	-4.69992	2.73718e-05	0.000401453
TNF.beta	IL.13	-2.19543	0.0062671	-5.81305	8.64069e-07	1.02754e-06
IFN.gamma	IL.9	-2.19859	-1.77362	-5.32122	2.69835e-06	1.30291e-05
IL.4	IL.9	-2.2235	-2.57041	-5.19687	4.13971e-06	1.51789e-05
IL.18	IL.9	-2.2279	-1.32268	-5.51481	1.38061e-06	8.67813e-06
IP.10	MIP.1beta	-2.24157	0.485629	-4.52225	5.46574e-05	0.000801642
IL.12p70	IL.9	-2.24188	-2.49273	-5.43011	1.85196e-06	1.01858e-05
RANTES	IL.13	-2.25426	1.31509	-4.65382	3.53943e-05	3.89338e-05
IL.5	Eotaxin	-2.26753	-4.8225	-3.42038	0.000644431	0.000746183
IL.6	Eotaxin	-2.27385	-0.407611	-3.42991	0.000622397	0.000740148
IL.8	IL.9	-2.28998	1.75583	-4.57152	3.42638e-05	8.94171e-05
EGF	IL.9	-2.29331	-2.64448	-5.11396	5.49992e-06	1.72855e-05
IL.13	IL.10	-2.30474	-1.11279	-4.77371	2.00275e-05	2.00275e-05
IL.1RA	Eotaxin	-2.3408	-0.457154	-3.5309	0.000428402	0.000523603
IL.23	IL.9	-2.3528	-2.87638	-5.13621	5.09677e-06	1.72506e-05
IL.22	Eotaxin	-2.36406	-3.47566	-3.56598	0.000375447	0.00047199
IL.21	Eotaxin	-2.38786	-3.43493	-3.60189	0.000327641	0.000424006
VEGF.A	Eotaxin	-2.3935	0.60692	-3.61039	0.000317183	0.000422911
SCF	Eotaxin	-2.39804	-3.08382	-3.61724	0.000308991	0.000422911
IFN.alpha	Eotaxin	-2.40277	-3.31773	-3.62438	0.000300669	0.000422911
FGF.2	Eotaxin	-2.43813	-3.72667	-3.67772	0.000244785	0.000359018
LIF	RANTES	-2.44272	-0.99474	-4.13935	0.000135143	0.000743288
IL.27	IL.9	-2.44922	-2.65904	-5.7299	6.52696e-07	7.33012e-06
VEGF.D	IL.9	-2.4747	-1.93164	-5.71175	6.9541e-07	7.33012e-06
HGF	IL.9	-2.4758	2.06029	-4.35909	6.89484e-05	0.00015967
IL.17A	RANTES	-2.48027	-2.5504	-4.00378	0.000208857	0.00102108
LIF	TNF.beta	-2.50156	0.314082	-4.20664	0.000130843	0.000719638
SDF.1alpha	Eotaxin	-2.5225	-1.43295	-3.80497	0.000148308	0.00022502
IL.17A	TNF.beta	-2.5391	-1.24158	-4.21178	0.000128761	0.000719638
PIGF.1	Eotaxin	-2.54113	-0.847514	-3.83308	0.000132506	0.000208224
BDNF	Eotaxin	-2.5828	-3.03944	-3.89593	0.000102724	0.000167402
IL.1alpha	Eotaxin	-2.59946	-2.58766	-3.92106	9.26885e-05	0.000156858
IL.15	IL.9	-2.65094	-2.57183	-5.61627	9.70148e-07	7.33012e-06
IL.1BETA	IL.9	-2.65882	-3.35818	-5.2666	3.25728e-06	1.30291e-05
TNF.alpha	Eotaxin	-2.68884	-4.42187	-4.05589	5.28675e-05	9.30469e-05
IL.7	Eotaxin	-2.78142	-5.35021	-4.19553	2.90416e-05	5.32428e-05
IP.10	RANTES	-2.7819	1.10686	-5.0967	5.4354e-06	0.000119579
MIP.1beta	IL.13	-2.79459	1.93632	-6.27626	1.92833e-07	2.5711e-07
IL.2	Eotaxin	-2.8176	-5.41188	-4.25012	2.28669e-05	4.37454e-05
IP.10	TNF.beta	-2.84073	2.41568	-4.0776	0.000195257	0.000859131
LIF	MCP.1	-2.88697	-3.79264	-3.61258	0.000499195	0.00587534
MIP.1alpha	Eotaxin	-2.90565	-2.10136	-4.38293	1.26378e-05	2.52756e-05
GM.CSF	Eotaxin	-2.9215	-5.27281	-4.40684	1.13388e-05	2.37575e-05
IL.17A	MCP.1	-2.92452	-5.3483	-3.59245	0.000534122	0.00587534
PDGF.BB	Eotaxin	-2.94801	-5.08216	-4.44683	9.44645e-06	2.07822e-05
Gro.alpha.KC	Eotaxin	-2.95441	-3.69362	-4.45648	9.03744e-06	2.07822e-05
IL.31	Eotaxin	-2.98232	-4.74529	-4.49857	7.44251e-06	1.81928e-05
IL.5	IL.13	-3.01201	-1.1295	-7.61538	2.63573e-09	5.52247e-09
IL.6	IL.13	-3.01833	3.28539	-3.51057	0.00112268	0.00120483
LIF	IL.9	-3.03007	-0.970455	-5.60769	9.99562e-07	7.33012e-06
bNGF	Eotaxin	-3.04347	-4.72457	-4.59082	4.83589e-06	1.25164e-05
Eotaxin	IL.10	-3.04921	2.58021	-5.32949	3.17031e-06	3.24404e-06
IL.17A	IL.9	-3.06762	-2.52611	-5.28843	3.02137e-06	1.30291e-05
IL.1RA	IL.13	-3.08528	3.23585	-5.88503	6.84477e-07	8.60485e-07
IL.22	IL.13	-3.10854	0.217338	-7.42307	4.8466e-09	8.53002e-09
IFN.gamma	Eotaxin	-3.12103	-4.17582	-4.70781	2.76786e-06	8.11904e-06
IL.21	IL.13	-3.13234	0.258067	-7.56382	3.10234e-09	6.20468e-09
VEGF.A	IL.13	-3.13798	4.29992	-4.96137	1.33741e-05	1.54858e-05
SCF	IL.13	-3.14252	0.609177	-7.49948	3.80336e-09	7.276e-09
IL.4	Eotaxin	-3.14593	-4.97261	-4.74538	2.30762e-06	7.25251e-06
IFN.alpha	IL.13	-3.14725	0.375272	-7.28225	7.58552e-09	1.2837e-08
IL.18	Eotaxin	-3.15033	-3.72488	-4.75201	2.23443e-06	7.25251e-06
IL.12p70	Eotaxin	-3.16431	-4.89493	-4.7731	2.01621e-06	7.25251e-06
FGF.2	IL.13	-3.18261	-0.03367	-7.80236	1.46236e-09	3.29291e-09
IL.8	Eotaxin	-3.21241	-0.646369	-4.84566	1.41132e-06	5.64526e-06
EGF	Eotaxin	-3.21574	-5.04667	-4.85067	1.37669e-06	5.64526e-06
IP.10	MCP.1	-3.22614	-1.69105	-4.50046	2.02566e-05	0.000445644
SDF.1alpha	IL.13	-3.26698	2.26005	-6.73587	4.37014e-08	6.63056e-08
IL.23	Eotaxin	-3.27524	-5.27857	-4.94042	8.7936e-07	4.29909e-06
PIGF.1	IL.13	-3.28561	2.84549	-6.87176	2.82239e-08	4.43519e-08
BDNF	IL.13	-3.32728	0.65356	-6.40427	1.27445e-07	1.8692e-07
IL.1alpha	IL.13	-3.34394	1.10534	-7.46506	4.24191e-09	7.77683e-09
IP.10	IL.9	-3.36925	1.13114	-6.35346	7.30632e-08	1.60739e-06
IL.27	Eotaxin	-3.37165	-5.06124	-5.08586	4.18719e-07	2.30296e-06
VEGF.D	Eotaxin	-3.39714	-4.33384	-5.1243	3.43047e-07	2.1563e-06
HGF	Eotaxin	-3.39824	-0.341907	-5.12595	3.40101e-07	2.1563e-06
TNF.alpha	IL.13	-3.43332	-0.728865	-7.90893	1.04682e-09	2.55889e-09
IL.7	IL.13	-3.5259	-1.65721	-9.04736	3.17554e-11	1.16437e-10
IL.2	IL.13	-3.56208	-1.71888	-8.8493	5.77172e-11	1.81397e-10
IL.15	Eotaxin	-3.57337	-4.97403	-5.39013	8.33108e-08	7.33135e-07
IL.1BETA	Eotaxin	-3.58125	-5.76038	-5.40201	7.80864e-08	7.33135e-07
MIP.1alpha	IL.13	-3.65013	1.59164	-6.35772	1.48154e-07	2.10283e-07
GM.CSF	IL.13	-3.66598	-1.57981	-9.6678	5.04046e-12	2.46423e-11
PDGF.BB	IL.13	-3.69249	-1.38916	-8.98295	3.85457e-11	1.30462e-10
Gro.alpha.KC	IL.13	-3.69889	-0.000618709	-6.06573	3.81256e-07	4.9339e-07
IL.31	IL.13	-3.72679	-1.05229	-9.35938	1.25091e-11	5.3976e-11
bNGF	IL.13	-3.78795	-1.03157	-9.70839	4.47625e-12	2.46194e-11
IFN.gamma	IL.13	-3.86551	-0.482817	-8.32146	2.90118e-10	7.97825e-10
IL.4	IL.13	-3.89041	-1.27961	-9.80422	3.38482e-12	2.1276e-11
IL.18	IL.13	-3.89481	-0.0318785	-8.33975	2.7419e-10	7.97825e-10
IL.12p70	IL.13	-3.90879	-1.20193	-10.1618	1.20545e-12	2.1276e-11
LIF	Eotaxin	-3.95251	-3.37265	-5.96202	3.19323e-09	4.6834e-08
IL.8	IL.13	-3.95689	3.04663	-5.83618	8.01748e-07	9.79914e-07
EGF	IL.13	-3.96022	-1.35367	-9.33384	1.3494e-11	5.3976e-11
IL.9	IL.10	-3.97165	0.178016	-6.84695	1.85411e-08	1.98977e-08
IL.17A	Eotaxin	-3.99006	-4.92831	-6.01866	2.27501e-09	4.6834e-08
IL.23	IL.13	-4.01972	-1.58557	-10.1812	1.14035e-12	2.1276e-11
MCP.1	IL.10	-4.11475	3.00021	-5.40627	2.45043e-06	2.56712e-06
IL.27	IL.13	-4.11613	-1.36824	-9.85381	2.93044e-12	2.1276e-11
VEGF.D	IL.13	-4.14162	-0.64084	-9.83181	3.12383e-12	2.1276e-11
HGF	IL.13	-4.14271	3.35109	-6.29362	1.82299e-07	2.50661e-07
IP.10	Eotaxin	-4.29168	-1.27106	-6.47364	1.34577e-10	5.92139e-09
IL.15	IL.13	-4.31785	-1.28102	-10.0814	1.51846e-12	2.1276e-11
IL.1BETA	IL.13	-4.32573	-2.06737	-9.99262	1.96074e-12	2.1276e-11
TNF.beta	IL.10	-4.50017	-1.10652	-8.01562	3.65062e-10	4.11865e-10
RANTES	IL.10	-4.559	0.202302	-8.08827	2.86917e-10	3.3222e-10
LIF	IL.13	-4.69699	0.320349	-7.79496	1.49678e-09	3.29291e-09
IL.17A	IL.13	-4.73453	-1.23531	-8.17173	4.61268e-10	1.19387e-09
IP.10	IL.13	-5.03616	2.42194	-6.90783	2.51356e-08	4.09617e-08
MIP.1beta	IL.10	-5.09933	0.823529	-11.3053	1.20804e-14	1.89835e-14
IL.5	IL.10	-5.31674	-2.24228	-12.3404	6.22796e-16	1.30491e-15
IL.6	IL.10	-5.32307	2.1726	-6.88755	1.61564e-08	1.7772e-08
IL.1RA	IL.10	-5.39002	2.12306	-10.6415	8.70189e-14	1.27628e-13
IL.22	IL.10	-5.41327	-0.895449	-12.1017	1.21876e-15	2.43752e-15
IL.21	IL.10	-5.43708	-0.85472	-12.0547	1.39244e-15	2.6638e-15
VEGF.A	IL.10	-5.44271	3.18713	-8.83903	2.45289e-11	2.91695e-11
SCF	IL.10	-5.44725	-0.50361	-10.6877	7.56984e-14	1.14853e-13
IFN.alpha	IL.10	-5.45198	-0.737515	-13.0572	8.65629e-17	2.38048e-16
FGF.2	IL.10	-5.48735	-1.14646	-9.94673	7.30185e-13	9.44945e-13
SDF.1alpha	IL.10	-5.57171	1.14726	-11.7489	3.33323e-15	5.64085e-15
PIGF.1	IL.10	-5.59034	1.7327	-11.5497	5.92491e-15	9.6554e-15
BDNF	IL.10	-5.63201	-0.459227	-10.552	1.14039e-13	1.56803e-13
IL.1alpha	IL.10	-5.64867	-0.00744953	-12.5084	3.899e-16	9.02927e-16
TNF.alpha	IL.10	-5.73806	-1.84165	-12.9592	1.12942e-16	2.9232e-16
IL.7	IL.10	-5.83063	-2.77	-14.6735	1.27351e-18	2.44372e-17
IL.2	IL.10	-5.86682	-2.83166	-14.3394	2.97011e-18	2.44372e-17
MIP.1alpha	IL.10	-5.95487	0.478851	-10.4508	1.55087e-13	2.06782e-13
GM.CSF	IL.10	-5.97072	-2.6926	-14.3418	2.95201e-18	2.44372e-17
PDGF.BB	IL.10	-5.99723	-2.50194	-13.3939	3.50237e-17	1.18542e-16
Gro.alpha.KC	IL.10	-6.00362	-1.11341	-10.6018	9.81109e-14	1.39254e-13
IL.31	IL.10	-6.03153	-2.16508	-13.6698	1.68591e-17	7.70279e-17
bNGF	IL.10	-6.09268	-2.14435	-14.0839	5.72548e-18	3.14902e-17
IFN.gamma	IL.10	-6.17024	-1.5956	-13.3359	4.08862e-17	1.28499e-16
IL.4	IL.10	-6.19515	-2.39239	-14.2944	3.33234e-18	2.44372e-17
IL.18	IL.10	-6.19954	-1.14467	-13.1583	6.58626e-17	1.93197e-16
IL.12p70	IL.10	-6.21353	-2.31471	-14.4149	2.45017e-18	2.44372e-17
IL.8	IL.10	-6.26163	1.93384	-9.38748	4.22765e-12	5.31476e-12
EGF	IL.10	-6.26495	-2.46646	-12.7399	2.05682e-16	5.02778e-16
IL.23	IL.10	-6.32445	-2.69836	-14.2172	4.06138e-18	2.55287e-17
IL.27	IL.10	-6.42087	-2.48103	-13.422	3.24986e-17	1.18542e-16
VEGF.D	IL.10	-6.44635	-1.75363	-13.6555	1.75063e-17	7.70279e-17
HGF	IL.10	-6.44745	2.23831	-9.26021	6.33796e-12	7.74639e-12
IL.15	IL.10	-6.62259	-2.39381	-13.4496	3.01969e-17	1.18542e-16
IL.1BETA	IL.10	-6.63046	-3.18016	-14.9159	6.94599e-19	2.44372e-17
LIF	IL.10	-7.00172	-0.792438	-12.3471	6.1111e-16	1.30491e-15
IL.17A	IL.10	-7.03927	-2.3481	-11.8332	2.61738e-15	4.79854e-15
IP.10	IL.10	-7.34089	1.30916	-11.7589	3.2385e-15	5.64085e-15

## Sheet: all-ratios_BI-ALCL_vs_RS-A
cytokine	denom	logFC	AveExpr	t	P.Value	adj.P.Val
IL.10	LIF	7.82124	2.56143	10.1038	1.07853e-12	4.74551e-11
IL.10	IL.17A	7.79383	4.1497	9.90881	3.17111e-16	1.39529e-14
IL.10	IL.6	7.25263	-1.26323	9.58157	1.59855e-20	7.03362e-19
IL.10	IL.1BETA	7.13893	4.94456	11.4514	5.80418e-13	2.55384e-11
IL.10	IP.10	7.12017	0.90551	9.14774	6.16652e-19	2.71327e-17
IL.10	Gro.alpha.KC	7.03737	2.51988	8.97674	3.84806e-12	1.69314e-10
IL.10	HGF	6.94085	-0.522266	8.53265	8.74688e-17	3.84863e-15
IL.10	IL.8	6.88368	-0.314888	8.47678	1.35364e-16	5.95603e-15
IL.10	VEGF.D	6.31345	3.67811	9.213	1.83136e-08	8.05798e-07
IL.10	IL.1alpha	6.21738	1.46541	9.44118	6.66137e-09	2.931e-07
IL.10	IL.15	6.17561	4.47439	9.85246	7.62222e-09	3.35378e-07
IL.10	PDGF.BB	6.1744	4.19208	9.06466	4.60232e-09	2.02502e-07
IL.10	IL.2	6.09564	4.46655	11.3614	3.07918e-10	1.35484e-08
IL.10	IL.23	6.06985	4.62786	10.084	5.77662e-09	2.54171e-07
IL.10	GM.CSF	6.06851	4.40146	10.3814	2.1508e-09	9.46352e-08
IL.10	IL.4	6.06402	4.24302	9.55945	1.52716e-08	6.71949e-07
IL.10	PIGF.1	6.01935	-0.245187	8.17748	4.46233e-08	1.96342e-06
IL.10	IFN.gamma	6.01113	3.44829	9.14369	1.54602e-09	6.80248e-08
IL.10	IL.18	6.00031	3.01928	8.92327	9.47616e-09	4.16951e-07
IL.10	IL.27	5.95439	4.50927	9.20335	2.54196e-08	1.11846e-06
IL.10	IL.12p70	5.93166	4.22095	9.41356	1.84228e-08	8.10604e-07
IL.10	IL.7	5.91631	4.44204	10.5571	8.08895e-10	3.55914e-08
IL.10	EGF	5.90537	4.4136	8.30647	8.96036e-08	3.94256e-06
IL.10	bNGF	5.89445	3.98746	9.35853	1.89803e-08	8.35134e-07
IL.10	SDF.1alpha	5.88309	0.374026	8.63257	1.54154e-08	6.78276e-07
IL.10	BDNF	5.84981	2.0293	7.37687	1.28006e-08	5.63225e-07
IL.13	LIF	5.83375	0.670683	7.46903	3.60861e-09	7.93895e-08
IL.13	IL.17A	5.80635	2.25894	7.33812	7.9563e-11	1.75039e-09
IL.10	VEGF.A	5.80349	-1.71994	7.03644	1.63521e-08	7.19494e-07
IL.10	IL.31	5.78662	4.00591	9.36344	1.73049e-08	7.61417e-07
IL.10	IL.5	5.5882	3.70252	8.56632	1.52968e-10	6.7306e-09
IL.10	IL.21	5.57606	2.39421	8.35566	2.07934e-08	9.14908e-07
IL.10	TNF.alpha	5.5517	3.57737	8.90466	1.54028e-08	6.77723e-07
IL.10	IL.1RA	5.44796	-0.570285	9.0473	1.45152e-09	6.38668e-08
IL.10	IFN.alpha	5.44644	2.32952	10.5958	1.34591e-09	5.92202e-08
IL.10	FGF.2	5.37504	2.78437	6.90767	1.10333e-11	4.85464e-10
IL.10	MIP.1beta	5.37376	0.572298	8.82593	6.27494e-09	2.76097e-07
IL.10	MIP.1alpha	5.3413	1.46251	8.67445	9.11699e-13	4.01148e-11
IL.13	IL.6	5.26515	-3.15398	6.95587	8.01977e-12	1.76435e-10
IL.10	IL.22	5.18532	2.5503	7.77522	1.92783e-07	8.48245e-06
IL.13	IL.1BETA	5.15144	3.05381	8.36031	1.29246e-09	2.84341e-08
IL.13	IP.10	5.13269	-0.985241	6.59429	8.38978e-11	1.84575e-09
IL.13	Gro.alpha.KC	5.04988	0.629129	6.19124	9.67122e-08	2.12767e-06
IL.13	HGF	4.95336	-2.41302	6.08936	1.86373e-09	4.10021e-08
IL.13	IL.8	4.8962	-2.20564	6.02933	2.65711e-09	5.84564e-08
IL.10	SCF	4.86674	2.2859	6.8036	1.76655e-09	7.77284e-08
MCP.1	LIF	4.43155	4.11982	6.61346	5.79794e-08	6.37773e-07
MCP.1	IL.17A	4.40415	5.70808	5.77588	1.0062e-07	1.47576e-06
Eotaxin	LIF	4.40079	4.37604	5.81957	7.80224e-07	6.86597e-06
Eotaxin	IL.17A	4.37339	5.9643	5.52607	2.96731e-07	2.61124e-06
IL.13	VEGF.D	4.32597	1.78736	6.6297	2.34203e-06	5.15247e-05
IL.9	LIF	4.31356	1.4264	6.65887	4.99847e-08	6.37773e-07
IL.9	IL.17A	4.28615	3.01466	5.60504	2.11289e-07	2.32418e-06
IL.13	IL.1alpha	4.22989	-0.425341	6.45539	2.41519e-06	5.31342e-05
IL.13	IL.15	4.18812	2.58364	6.68466	2.3216e-06	5.10752e-05
IL.13	PDGF.BB	4.18691	2.30133	6.77968	6.39191e-07	1.40622e-05
IL.10	TNF.beta	4.1569	2.53349	5.03776	6.40736e-07	2.81924e-05
IL.13	IL.2	4.10816	2.57579	6.7667	1.31127e-06	2.8848e-05
IL.13	IL.23	4.08236	2.73711	6.88903	1.6229e-06	3.57038e-05
IL.13	GM.CSF	4.08103	2.51071	7.47072	3.8306e-07	8.42732e-06
IL.13	IL.4	4.07653	2.35227	6.33012	5.3415e-06	0.000117513
IL.13	PIGF.1	4.03187	-2.13594	5.6122	1.26488e-05	0.000278274
IL.13	IFN.gamma	4.02365	1.55754	5.8391	3.98294e-06	8.76246e-05
IL.13	IL.18	4.01283	1.12852	5.69784	1.00359e-05	0.000220791
IL.13	IL.27	3.9669	2.61852	6.12588	7.81807e-06	0.000171998
IL.13	IL.12p70	3.94417	2.3302	6.3217	5.29839e-06	0.000116565
IL.13	IL.7	3.92882	2.55129	6.86618	9.07997e-07	1.99759e-05
RANTES	LIF	3.9198	1.21484	5.56836	1.77356e-06	1.30061e-05
IL.13	EGF	3.91788	2.52285	5.84457	1.20945e-05	0.000266079
IL.13	bNGF	3.90696	2.09671	6.17797	6.89866e-06	0.00015177
IL.10	RANTES	3.90144	1.34659	5.86076	2.74161e-08	4.02103e-07
IL.13	SDF.1alpha	3.89561	-1.51673	5.58388	1.26613e-05	0.000278548
RANTES	IL.17A	3.89239	2.8031	5.0383	2.29812e-06	1.68529e-05
MCP.1	IL.6	3.86295	0.295151	5.1034	4.2964e-07	5.80967e-06
IL.13	BDNF	3.86233	0.138544	4.98786	1.67693e-05	0.000368926
Eotaxin	IL.6	3.83219	0.551372	5.06276	5.28152e-07	5.80967e-06
IL.13	VEGF.A	3.81601	-3.61069	4.54726	4.91616e-05	0.00108155
IL.13	IL.31	3.79914	2.11516	6.53109	3.20195e-06	7.04428e-05
MCP.1	IL.1BETA	3.74924	6.50294	6.29555	4.27576e-07	6.27111e-06
IL.9	IL.6	3.74495	-2.39827	4.94752	9.41129e-07	8.28194e-06
MCP.1	IP.10	3.73049	2.46389	4.79279	2.00727e-06	2.67036e-05
Eotaxin	IL.1BETA	3.71848	6.75916	5.93334	1.22956e-06	1.08201e-05
Eotaxin	IP.10	3.69973	2.72011	4.75328	2.4276e-06	2.67036e-05
TNF.beta	LIF	3.66434	0.0279427	4.75061	2.49075e-05	0.000156562
MCP.1	Gro.alpha.KC	3.64768	4.07826	5.18495	3.61203e-06	3.97323e-05
TNF.beta	IL.17A	3.63694	1.6162	4.58386	1.41733e-05	8.90893e-05
IL.9	IL.1BETA	3.63125	3.80952	5.70374	2.40915e-06	1.76671e-05
Eotaxin	Gro.alpha.KC	3.61692	4.33448	4.57024	3.04577e-05	0.000268028
IL.9	IP.10	3.61249	-0.229526	4.6412	4.13176e-06	3.63595e-05
IL.13	IL.5	3.60072	1.81176	5.59123	1.84486e-06	4.0587e-05
IL.13	IL.21	3.58857	0.503455	5.74122	7.67962e-06	0.000168952
IL.13	TNF.alpha	3.56422	1.68662	5.51362	1.86345e-05	0.000409958
MCP.1	HGF	3.55116	1.03611	4.36558	1.45812e-05	0.000189697
IL.9	Gro.alpha.KC	3.52969	1.38484	5.29539	2.44326e-06	3.58345e-05
Eotaxin	HGF	3.5204	1.29234	4.32776	1.72451e-05	0.000189697
IL.10	IL.9	3.50768	1.13504	4.61485	1.07039e-05	5.233e-05
MCP.1	IL.8	3.494	1.24349	4.30261	1.9268e-05	0.000250216
Eotaxin	IL.8	3.46324	1.49972	4.26473	2.27469e-05	0.000250216
IL.13	IL.1RA	3.46047	-2.46104	5.23907	1.72239e-05	0.000378925
IL.13	IFN.alpha	3.45895	0.438773	5.37125	3.06273e-05	0.000673801
IL.9	HGF	3.43317	-1.6573	4.22052	2.75655e-05	0.000242576
IL.10	Eotaxin	3.42045	-1.8146	4.8252	1.2738e-05	0.000112094
IL.10	MCP.1	3.38969	-1.55838	4.44721	2.96662e-05	0.000145035
IL.13	FGF.2	3.38756	0.893617	4.35348	1.53876e-05	0.000338527
IL.13	MIP.1beta	3.38627	-1.31845	5.62856	9.16386e-06	0.000201605
IL.9	IL.8	3.376	-1.44992	4.15731	3.61716e-05	0.00031831
IL.13	MIP.1alpha	3.35382	-0.428244	5.41604	7.82192e-07	1.72082e-05
RANTES	IL.6	3.3512	-2.60982	4.42732	1.1057e-05	8.10848e-05
RANTES	IL.1BETA	3.23749	3.59797	6.13271	6.86852e-07	7.55537e-06
RANTES	IP.10	3.21873	-0.441082	4.13531	3.97258e-05	0.000291323
IL.13	IL.22	3.19784	0.659553	4.75879	0.000122885	0.00117077
RANTES	Gro.alpha.KC	3.13593	1.17329	4.4496	4.58013e-05	0.000335876
TNF.beta	IL.6	3.09574	-3.79672	4.08983	4.81556e-05	0.000302693
RANTES	HGF	3.03941	-1.86886	3.73646	0.00020175	0.0014795
RANTES	IL.8	2.98224	-1.66148	3.67242	0.000258467	0.00189543
TNF.beta	IL.1BETA	2.98203	2.41107	4.91033	2.47171e-05	0.000155365
TNF.beta	IP.10	2.96328	-1.62798	3.80711	0.000152852	0.000960785
SCF	LIF	2.95449	0.275538	3.80859	0.000459515	0.00155528
SCF	IL.17A	2.92709	1.8638	3.60681	0.000500988	0.00262532
MCP.1	VEGF.D	2.92377	5.23649	4.97648	8.22808e-05	0.000724071
Eotaxin	VEGF.D	2.89301	5.49272	5.10853	6.1234e-05	0.000673573
TNF.beta	Gro.alpha.KC	2.88047	-0.0136116	3.69185	0.000535428	0.00336554
IL.13	SCF	2.87926	0.395145	4.23924	6.03162e-05	0.00132696
MCP.1	IL.1alpha	2.82769	3.02379	4.5474	0.000185953	0.00163639
IL.9	VEGF.D	2.80577	2.54308	5.25957	4.37628e-05	0.000641854
Eotaxin	IL.1alpha	2.79693	3.28001	4.45527	0.000231052	0.00169438
MCP.1	IL.15	2.78592	6.03277	5.4532	3.05937e-05	0.000441171
MCP.1	PDGF.BB	2.78471	5.75046	4.87413	6.33083e-05	0.000696392
TNF.beta	HGF	2.78395	-3.05576	3.42242	0.000656565	0.00412698
Eotaxin	IL.15	2.75516	6.289	5.32878	4.01065e-05	0.000441171
Eotaxin	PDGF.BB	2.75395	6.00668	5.07539	3.84041e-05	0.00056326
TNF.beta	IL.8	2.72679	-2.84838	3.35785	0.000827785	0.00520322
IL.9	IL.1alpha	2.70969	0.330374	5.16097	4.43141e-05	0.000649941
MCP.1	IL.2	2.70596	6.02493	4.27828	0.000358548	0.00394403
MCP.1	IL.23	2.68016	6.18624	4.60792	0.000202742	0.00223016
MCP.1	GM.CSF	2.67883	5.95984	4.42073	0.000276669	0.00243468
Eotaxin	IL.2	2.6752	6.28115	5.20847	4.10897e-05	0.00060265
MCP.1	IL.4	2.67433	5.8014	4.75425	0.000151822	0.00212377
IL.9	IL.15	2.66792	3.33936	4.64731	0.000181522	0.00159739
IL.9	PDGF.BB	2.66672	3.05704	4.46023	0.000177758	0.00156427
Eotaxin	IL.23	2.6494	6.44246	5.05833	7.4665e-05	0.00109509
Eotaxin	GM.CSF	2.64807	6.21606	5.216	4.51048e-05	0.000661538
Eotaxin	IL.4	2.64357	6.05763	4.62105	0.000203845	0.00212377
IL.22	LIF	2.63592	0.0111303	4.59424	4.09087e-05	0.000224998
MCP.1	PIGF.1	2.62967	1.31319	4.14164	0.000435605	0.00383333
MCP.1	IFN.gamma	2.62145	5.00667	5.32423	1.50821e-05	0.000221204
MCP.1	IL.18	2.61063	4.57766	5.09762	4.20285e-05	0.000462313
IL.22	IL.17A	2.60851	1.59939	3.58621	0.000536997	0.00262532
Eotaxin	PIGF.1	2.59891	1.56942	3.90396	0.000775348	0.00568589
Eotaxin	IFN.gamma	2.59069	5.2629	4.43037	0.000156245	0.00170647
IL.9	IL.2	2.58796	3.33151	4.07513	0.000578096	0.00508725
Eotaxin	IL.18	2.57987	4.83388	4.2324	0.000344232	0.00302924
MCP.1	IL.27	2.5647	6.06765	5.10399	6.88204e-05	0.00100937
IL.9	IL.23	2.56217	3.49282	4.43664	0.000297596	0.00261885
IL.9	GM.CSF	2.56083	3.26642	4.48616	0.000237948	0.00243468
IL.9	IL.4	2.55634	3.10799	4.54499	0.000241337	0.00212377
MCP.1	IL.12p70	2.54197	5.77933	4.86796	0.000116469	0.00165975
Eotaxin	IL.27	2.53394	6.32388	4.61121	0.000204285	0.00216353
MCP.1	IL.7	2.52662	6.00042	4.05841	0.000572441	0.00629685
MCP.1	EGF	2.51568	5.97198	4.46307	0.000261734	0.0037683
IL.9	PIGF.1	2.51167	-1.38022	4.64787	0.000127372	0.00186813
Eotaxin	IL.12p70	2.51121	6.03555	4.72883	0.000158397	0.00165975
MCP.1	bNGF	2.50476	5.54585	4.18904	0.000521939	0.00574133
IL.9	IFN.gamma	2.50345	2.31326	4.34775	0.000193917	0.00170647
Eotaxin	IL.7	2.49586	6.25665	5.17962	4.01951e-05	0.000589528
MCP.1	SDF.1alpha	2.49341	1.93241	3.77225	0.00103958	0.00836393
IL.9	IL.18	2.49263	1.88424	5.11032	4.07617e-05	0.000462313
Eotaxin	EGF	2.48492	6.2282	4.34521	0.000342573	0.0037683
MIP.1alpha	LIF	2.47994	1.09893	3.73023	0.000579892	0.00182252
Eotaxin	bNGF	2.474	5.80207	4.30761	0.000399638	0.00574133
Eotaxin	SDF.1alpha	2.46265	2.18863	3.73411	0.00114054	0.00836393
MCP.1	BDNF	2.46013	3.58768	3.73083	0.000677147	0.00918095
MIP.1alpha	IL.17A	2.45253	2.68719	3.30083	0.0013678	0.00600942
MIP.1beta	LIF	2.44748	1.98914	3.90805	0.000341144	0.00151032
IL.9	IL.27	2.44671	3.37424	4.52817	0.000245855	0.00216353
FGF.2	LIF	2.4462	-0.222934	3.18078	0.00279692	0.00537695
IL.9	IL.12p70	2.42397	3.08591	4.65014	0.000188608	0.00165975
MIP.1beta	IL.17A	2.42008	3.5774	3.2713	0.00150236	0.00600942
FGF.2	IL.17A	2.41879	1.36533	3.03322	0.0031355	0.00923391
RANTES	VEGF.D	2.41201	2.33152	4.85424	0.000108306	0.000794242
IL.9	IL.7	2.40862	3.30701	3.84608	0.000948758	0.00834907
IL.9	EGF	2.39769	3.27856	4.2243	0.000451762	0.00397551
MCP.1	IL.31	2.39694	5.56429	4.04859	0.00070478	0.00620207
IL.9	bNGF	2.38677	2.85243	4.04816	0.00071717	0.00631109
SCF	IL.6	2.38589	-3.54913	3.15204	0.00169013	0.00929572
IL.9	SDF.1alpha	2.37541	-0.76101	3.84739	0.000865813	0.00836393
IFN.alpha	LIF	2.3748	0.23191	3.88255	0.00036832	0.00151032
IL.1RA	LIF	2.37328	3.13172	3.5053	0.00111864	0.00328134
Eotaxin	IL.31	2.36618	5.82052	4.5115	0.000247546	0.00363067
IFN.alpha	IL.17A	2.34739	1.82017	3.16399	0.00210277	0.00771015
IL.1RA	IL.17A	2.34588	4.71998	3.02246	0.0032387	0.00923391
IL.9	BDNF	2.34213	0.894259	3.57703	0.00104329	0.00918095
RANTES	IL.1alpha	2.31594	0.118818	4.62345	0.000155481	0.00163639
IL.9	IL.31	2.27894	2.87088	3.76767	0.00133254	0.00732894
RANTES	IL.15	2.27417	3.1278	4.445	0.000286181	0.00209866
RANTES	PDGF.BB	2.27296	2.84549	3.80547	0.000907484	0.00665488
SCF	IL.1BETA	2.27219	2.65866	3.736	0.00071651	0.00315264
TNF.alpha	LIF	2.26954	-1.01594	3.87428	0.000377579	0.00151032
IL.21	LIF	2.24518	0.167228	3.83763	0.000421368	0.00154502
TNF.alpha	IL.17A	2.24213	0.572325	3.08408	0.00268785	0.00909735
IL.5	LIF	2.23304	-1.14108	3.16406	0.00292887	0.00537695
IL.21	IL.17A	2.21778	1.75549	3.01042	0.00335779	0.00923391
RANTES	IL.23	2.16841	3.28127	4.17704	0.000533937	0.00391554
RANTES	GM.CSF	2.16707	3.05486	4.32012	0.000348952	0.00255898
RANTES	IL.4	2.16258	2.89643	4.32386	0.000395073	0.0028972
MCP.1	TNF.alpha	2.16201	5.13575	4.29732	0.000325203	0.00286179
Eotaxin	TNF.alpha	2.13126	5.39197	3.89274	0.000851719	0.00535366
RANTES	PIGF.1	2.11792	-1.59178	4.31987	0.000282474	0.00310722
RANTES	IFN.gamma	2.1097	2.1017	3.71349	0.00100284	0.0055156
RANTES	IL.18	2.09888	1.67268	3.70706	0.00123448	0.00905287
IL.9	IL.21	2.06837	1.25917	4.52706	0.000152573	0.0016783
RANTES	IL.27	2.05295	3.16268	4.18837	0.000526689	0.00331062
IL.9	TNF.alpha	2.04402	2.44233	3.60755	0.00167363	0.00920498
IL.31	LIF	2.03462	-1.44448	3.33709	0.00180772	0.0046788
RANTES	IL.12p70	2.03022	2.87436	4.12721	0.000607509	0.00445506
VEGF.A	LIF	2.01774	4.28137	3.27242	0.002168	0.00529954
RANTES	EGF	2.00393	3.06701	4.10335	0.000596039	0.00437095
RANTES	bNGF	1.99301	2.64087	3.87721	0.00105499	0.00773659
RANTES	SDF.1alpha	1.98165	-0.972566	4.36016	0.000246901	0.00362122
BDNF	LIF	1.97142	0.532139	3.36282	0.00168091	0.00462249
IL.22	IL.1BETA	1.95361	2.39425	4.06497	0.00028447	0.00156459
MCP.1	MIP.1alpha	1.95161	3.02089	3.44689	0.000954959	0.00840364
SDF.1alpha	LIF	1.93815	2.18741	3.18157	0.00279079	0.00537695
bNGF	LIF	1.92679	-1.42603	3.20603	0.00260824	0.00537695
Eotaxin	MIP.1alpha	1.92085	3.27711	3.26294	0.00169435	0.00984979
EGF	LIF	1.91587	-1.85217	3.16582	0.00291472	0.00537695
IL.13	RANTES	1.91395	-0.544159	2.98179	0.00333639	0.00498456
IL.7	LIF	1.90493	-1.88061	2.90634	0.00587264	0.0086132
IL.12p70	LIF	1.88958	-1.65951	3.14873	0.00305509	0.00537695
RANTES	IL.31	1.88518	2.65932	4.27713	0.000420033	0.00462037
IL.27	LIF	1.86685	-1.94784	3.15677	0.00298828	0.00537695
IL.18	LIF	1.82092	-0.457841	3.01453	0.00440076	0.00698899
IFN.gamma	LIF	1.8101	-0.886858	3.12336	0.00327524	0.00554272
PIGF.1	LIF	1.80188	2.80662	3.0106	0.00444754	0.00698899
MIP.1alpha	IL.1BETA	1.79763	3.48205	3.5684	0.00113716	0.00384885
MCP.1	IL.22	1.79563	4.10869	3.75705	0.00125781	0.00524504
MIP.1beta	IL.1BETA	1.76517	4.37226	3.74941	0.000690322	0.00315264
IL.4	LIF	1.75722	-1.68159	2.99138	0.00468312	0.00710543
IL.23	LIF	1.75139	-2.06642	2.88003	0.00629429	0.00893382
IFN.alpha	IL.1BETA	1.69249	2.61503	3.67049	0.000858945	0.00343578
IL.9	IL.22	1.67764	1.41527	3.56056	0.00198314	0.00623272
TNF.alpha	IL.1BETA	1.58723	1.36719	3.59025	0.0010711	0.00384885
RANTES	MIP.1beta	1.47232	-0.774294	3.65623	0.00127928	0.00881001
IL.22	VEGF.D	1.12813	1.12781	4.13608	0.000554976	0.00348842
IL.22	IL.1alpha	1.03206	-1.08489	3.74112	0.00124732	0.0078403
IL.22	IL.15	0.990285	1.92409	3.97625	0.000827425	0.00520095
IL.22	IL.4	0.878698	1.69272	4.24652	0.000469675	0.00295224
IL.22	IL.27	0.769068	1.95897	4.31492	0.000396325	0.00290638
IL.22	IL.12p70	0.746336	1.67064	3.86475	0.0010966	0.00689291
IL.12p70	IL.22	-0.746336	-1.67064	-3.38071	0.0030013	0.0088038
IL.27	IL.22	-0.769068	-1.95897	-3.70163	0.00143047	0.00524504
IL.4	IL.22	-0.878698	-1.69272	-3.76318	0.00124005	0.00524504
IL.15	IL.22	-0.990285	-1.92409	-3.7741	0.001209	0.00524504
IL.1alpha	IL.22	-1.03206	1.08489	-3.84418	0.00102729	0.00524504
VEGF.D	IL.22	-1.12813	-1.12781	-4.04005	0.000651228	0.00477567
IL.1BETA	IL.31	-1.35231	-0.938646	-3.78537	0.00128015	0.00732894
IL.1BETA	TNF.alpha	-1.58723	-1.36719	-4.6067	0.000155881	0.00171469
IL.1BETA	IFN.alpha	-1.69249	-2.61503	-4.49265	0.000228395	0.00294755
LIF	IL.4	-1.75722	1.68159	-3.67171	0.00170563	0.00938096
IL.1BETA	MIP.1beta	-1.76517	-4.37226	-4.2654	0.000278611	0.00306472
IL.17A	IFN.gamma	-1.7827	-0.701403	-3.83132	0.00074116	0.00543517
IL.1BETA	MIP.1alpha	-1.79763	-3.48205	-3.24483	0.00179087	0.00984979
LIF	IFN.gamma	-1.8101	0.886858	-3.76368	0.00088183	0.0055156
Gro.alpha.KC	IL.22	-1.85205	0.030424	-3.72152	0.00136597	0.00524504
LIF	IL.27	-1.86685	1.94784	-3.81857	0.00121158	0.00666367
IL.6	MIP.1beta	-1.87888	1.83553	-3.61933	0.00140159	0.00881001
IL.31	RANTES	-1.88518	-2.65932	-3.07198	0.00251843	0.00395753
LIF	IL.12p70	-1.88958	1.65951	-3.68946	0.0016268	0.0089474
VEGF.A	RANTES	-1.90206	3.06653	-2.97579	0.00339856	0.00498456
IL.6	MIP.1alpha	-1.91133	2.72574	-3.27897	0.00161295	0.00984979
MIP.1alpha	Eotaxin	-1.92085	-3.27711	-2.7688	0.0077881	0.00973119
LIF	bNGF	-1.92679	1.42603	-3.74236	0.00143035	0.00899076
LIF	SDF.1alpha	-1.93815	-2.18741	-3.65431	0.00138403	0.00869961
IFN.alpha	IL.9	-1.93876	-1.19449	-2.76469	0.00668241	0.00890988
IL.1RA	IL.9	-1.94028	1.70532	-2.73131	0.00734946	0.00951106
BDNF	RANTES	-1.94838	-0.682703	-3.09193	0.00236458	0.00385339
MIP.1alpha	MCP.1	-1.95161	-3.02089	-2.88629	0.0050887	0.00639723
MIP.1beta	Eotaxin	-1.95331	-2.3869	-2.76052	0.00796188	0.00973119
IL.1BETA	IL.22	-1.95361	-2.39425	-4.72434	0.000133042	0.00117077
LIF	BDNF	-1.97142	-0.532139	-3.63324	0.000891485	0.00918095
SDF.1alpha	RANTES	-1.98165	0.972566	-3.22774	0.00152719	0.00272065
MIP.1beta	MCP.1	-1.98407	-2.13068	-2.80505	0.0064037	0.00782675
bNGF	RANTES	-1.99301	-2.64087	-3.21201	0.00160765	0.00272065
EGF	RANTES	-2.00393	-3.06701	-3.24236	0.0014558	0.00272065
IL.7	RANTES	-2.01487	-3.09545	-3.21406	0.00159695	0.00272065
IFN.alpha	Eotaxin	-2.02599	-4.14413	-2.98933	0.00426871	0.00605882
IL.1RA	Eotaxin	-2.02751	-1.24432	-2.84766	0.00630028	0.00815331
IL.12p70	RANTES	-2.03022	-2.87436	-3.2832	0.00127241	0.00254482
LIF	IL.31	-2.03462	1.44448	-3.79836	0.00124301	0.00732894
TNF.alpha	IL.9	-2.04402	-2.44233	-2.95268	0.00385177	0.00546703
IL.27	RANTES	-2.05295	-3.16268	-3.32081	0.00112285	0.00235264
IFN.alpha	MCP.1	-2.05675	-3.88791	-2.93377	0.0044405	0.00574653
IL.1RA	MCP.1	-2.05827	-0.988096	-2.95803	0.00413951	0.00569183
IL.6	IL.22	-2.06731	3.81353	-3.5678	0.0019502	0.00623272
IL.21	IL.9	-2.06837	-1.25917	-3.06051	0.00277639	0.00407204
IL.5	IL.9	-2.08052	-2.56748	-2.80874	0.00588651	0.00809395
IL.18	RANTES	-2.09888	-1.67268	-3.34551	0.00103371	0.00227417
IFN.gamma	RANTES	-2.1097	-2.1017	-3.36268	0.00097572	0.00225956
PIGF.1	RANTES	-2.11792	1.59178	-3.42697	0.000784466	0.00191758
TNF.alpha	Eotaxin	-2.13126	-5.39197	-3.1331	0.00284523	0.0043169
IL.21	Eotaxin	-2.15561	-4.20881	-2.93281	0.00499238	0.00665651
TNF.alpha	MCP.1	-2.16201	-5.13575	-3.20119	0.00200794	0.00294498
IL.4	RANTES	-2.16258	-2.89643	-3.49299	0.000625025	0.00172725
GM.CSF	RANTES	-2.16707	-3.05486	-3.49793	0.000614399	0.00172725
IL.5	Eotaxin	-2.16776	-5.51712	-3.10799	0.00305642	0.00448275
IL.23	RANTES	-2.16841	-3.28127	-3.49158	0.000628091	0.00172725
TNF.beta	IL.13	-2.16941	-0.64274	-2.84171	0.00514518	0.00580481
IL.21	MCP.1	-2.18637	-3.95259	-3.11754	0.00258587	0.00367027
IL.2	RANTES	-2.1942	-3.11995	-3.46915	0.00067872	0.00175669
IL.5	MCP.1	-2.19852	-5.2609	-2.94449	0.00430503	0.00574004
IL.17A	IL.21	-2.21778	-1.75549	-3.7443	0.0010646	0.00936846
IL.17A	TNF.alpha	-2.24213	-0.572325	-4.12752	0.000487233	0.00357304
LIF	IL.21	-2.24518	-0.167228	-4.71576	9.54097e-05	0.00139934
LIF	TNF.alpha	-2.26954	1.01594	-4.79995	9.86594e-05	0.001447
PDGF.BB	RANTES	-2.27296	-2.84549	-3.60177	0.000426898	0.00144489
IL.15	RANTES	-2.27417	-3.1278	-3.66595	0.00033955	0.00124502
IL.31	IL.9	-2.27894	-2.87088	-3.27282	0.00142313	0.00223634
VEGF.A	IL.9	-2.29581	2.85497	-3.21793	0.00169657	0.00257411
IL.1alpha	RANTES	-2.31594	-0.118818	-3.73651	0.000263104	0.00105241
BDNF	IL.9	-2.34213	-0.894259	-3.30051	0.00130136	0.00212073
IL.31	Eotaxin	-2.36618	-5.82052	-3.52539	0.000894129	0.00151314
LIF	IFN.alpha	-2.3748	-0.23191	-4.42371	0.000267959	0.00294755
SDF.1alpha	IL.9	-2.37541	0.76101	-3.38886	0.000974885	0.00164981
VEGF.A	Eotaxin	-2.38305	-0.0946674	-2.95091	0.00474907	0.00652997
bNGF	IL.9	-2.38677	-2.85243	-3.43993	0.000823026	0.00146879
IL.31	MCP.1	-2.39694	-5.56429	-3.46176	0.000889469	0.0014495
EGF	IL.9	-2.39769	-3.27856	-3.4689	0.000747067	0.00142917
IL.7	IL.9	-2.40862	-3.30701	-3.43575	0.000834543	0.00146879
VEGF.D	RANTES	-2.41201	-2.33152	-3.89692	0.000145425	0.000639868
VEGF.A	MCP.1	-2.41381	0.161554	-3.22931	0.00184252	0.00279555
IL.17A	MIP.1beta	-2.42008	-3.5774	-4.0057	0.000535168	0.00470948
IL.12p70	IL.9	-2.42397	-3.08591	-3.54062	0.000586421	0.00117284
BDNF	Eotaxin	-2.42937	-3.8439	-3.21233	0.00226521	0.00355962
IL.27	IL.9	-2.44671	-3.37424	-3.56083	0.000547418	0.00114697
LIF	MIP.1beta	-2.44748	-1.98914	-4.37387	0.000211984	0.00306472
IL.17A	MIP.1alpha	-2.45253	-2.68719	-4.0739	0.000118418	0.0013026
BDNF	MCP.1	-2.46013	-3.58768	-3.43301	0.000974925	0.00153202
SDF.1alpha	Eotaxin	-2.46265	-2.18863	-3.41519	0.00124655	0.00203141
bNGF	Eotaxin	-2.474	-5.80207	-3.61031	0.000689699	0.00126445
LIF	MIP.1alpha	-2.47994	-1.09893	-4.0897	0.000112075	0.0013026
EGF	Eotaxin	-2.48492	-6.2282	-3.62482	0.000659574	0.00126179
IL.18	IL.9	-2.49263	-1.88424	-3.66393	0.000383749	0.00093043
SDF.1alpha	MCP.1	-2.49341	-1.93241	-3.49426	0.000801394	0.0013562
IL.7	Eotaxin	-2.49586	-6.25665	-3.7933	0.000390266	0.000953984
IFN.gamma	IL.9	-2.50345	-2.31326	-3.60829	0.000465232	0.00102351
bNGF	MCP.1	-2.50476	-5.54585	-3.61292	0.000544986	0.000989645
IL.12p70	Eotaxin	-2.51121	-6.03555	-3.73281	0.000471787	0.000988505
PIGF.1	IL.9	-2.51167	1.38022	-3.65072	0.000401776	0.00093043
EGF	MCP.1	-2.51568	-5.97198	-3.66297	0.000462115	0.000884046
IL.7	MCP.1	-2.52662	-6.00042	-3.60338	0.000562298	0.000989645
IL.27	Eotaxin	-2.53394	-6.32388	-3.73702	0.00046562	0.000988505
IL.12p70	MCP.1	-2.54197	-5.77933	-3.74887	0.00034712	0.000727299
IL.4	IL.9	-2.55634	-3.10799	-3.70508	0.000332384	0.000917529
GM.CSF	IL.9	-2.56083	-3.26642	-3.70047	0.000337804	0.000917529
IL.23	IL.9	-2.56217	-3.49282	-3.70151	0.000336566	0.000917529
IL.27	MCP.1	-2.5647	-6.06765	-3.80278	0.000289498	0.000636897
IL.18	Eotaxin	-2.57987	-4.83388	-3.67427	0.000566091	0.00113218
IL.2	IL.9	-2.58796	-3.33151	-3.68667	0.0003545	0.000917529
IFN.gamma	Eotaxin	-2.59069	-5.2629	-3.73564	0.00046764	0.000988505
PIGF.1	Eotaxin	-2.59891	-1.56942	-3.59638	0.000719845	0.00126693
IL.17A	IL.22	-2.60851	-1.59939	-4.76038	0.000122436	0.00117077
IL.18	MCP.1	-2.61063	-4.57766	-3.85739	0.000240508	0.000580003
IFN.gamma	MCP.1	-2.62145	-5.00667	-3.91767	0.000195658	0.000580003
PIGF.1	MCP.1	-2.62967	-1.31319	-3.72431	0.000376866	0.000753732
LIF	IL.22	-2.63592	-0.0111303	-5.98925	7.72263e-06	0.000169898
IL.4	Eotaxin	-2.64357	-6.05763	-3.8628	0.000313304	0.000810905
GM.CSF	Eotaxin	-2.64807	-6.21606	-3.97	0.000222475	0.00065223
IL.23	Eotaxin	-2.6494	-6.44246	-3.95007	0.000237175	0.00065223
PDGF.BB	IL.9	-2.66672	-3.05704	-3.82562	0.000216866	0.000734006
IL.15	IL.9	-2.66792	-3.33936	-3.85609	0.000194399	0.000712796
IL.4	MCP.1	-2.67433	-5.8014	-3.89962	0.000208168	0.000580003
IL.2	Eotaxin	-2.6752	-6.28115	-4.00782	0.000196971	0.00065223
GM.CSF	MCP.1	-2.67883	-5.95984	-3.84549	0.000250456	0.000580003
IL.23	MCP.1	-2.68016	-6.18624	-3.88459	0.000219165	0.000580003
IL.2	MCP.1	-2.70596	-6.02493	-3.85009	0.000246559	0.000580003
IL.1alpha	IL.9	-2.70969	-0.330374	-3.94905	0.000138754	0.000555015
IL.8	TNF.beta	-2.72679	2.84838	-3.30842	0.000999906	0.00488843
PDGF.BB	Eotaxin	-2.75395	-6.00668	-4.07202	0.000160009	0.000640037
IL.15	Eotaxin	-2.75516	-6.289	-4.11807	0.000137735	0.000640037
HGF	TNF.beta	-2.78395	3.05576	-3.39534	0.000735142	0.00404328
PDGF.BB	MCP.1	-2.78471	-5.75046	-4.03954	0.000128209	0.000452575
IL.15	MCP.1	-2.78592	-6.03277	-4.12085	9.63254e-05	0.000385302
IL.1alpha	Eotaxin	-2.79693	-3.28001	-3.95458	0.000233766	0.00065223
VEGF.D	IL.9	-2.80577	-2.54308	-4.08704	8.3308e-05	0.000366555
IL.1alpha	MCP.1	-2.82769	-3.02379	-4.02751	0.000133715	0.000452575
SCF	IL.13	-2.87926	-0.395145	-3.75117	0.000255239	0.00029554
Gro.alpha.KC	TNF.beta	-2.88047	0.0136116	-3.49886	0.00050528	0.00317604
VEGF.D	Eotaxin	-2.89301	-5.49272	-4.23001	9.53924e-05	0.000524658
VEGF.D	MCP.1	-2.92377	-5.23649	-4.22547	6.63736e-05	0.000292044
IL.17A	SCF	-2.92709	-1.8638	-3.77319	0.000309975	0.00340973
LIF	SCF	-2.95449	-0.275538	-3.93394	0.000178425	0.0026169
IP.10	TNF.beta	-2.96328	1.62798	-3.57071	0.000387356	0.00284061
IL.1BETA	TNF.beta	-2.98203	-2.41107	-3.66222	0.000274318	0.002414
IL.8	RANTES	-2.98224	1.66148	-4.63124	7.72453e-06	3.77643e-05
HGF	RANTES	-3.03941	1.86886	-4.8241	3.37527e-06	1.8564e-05
IL.6	TNF.beta	-3.09574	3.79672	-3.75542	0.00019159	0.00210749
Gro.alpha.KC	RANTES	-3.13593	-1.17329	-4.85225	2.98544e-06	1.8564e-05
IL.22	IL.13	-3.19784	-0.659553	-4.11638	6.48319e-05	7.70974e-05
IP.10	RANTES	-3.21873	0.441082	-5.00093	1.5492e-06	1.13608e-05
IL.1BETA	RANTES	-3.23749	-3.59797	-5.22618	5.59681e-07	4.92519e-06
IL.6	RANTES	-3.3512	2.60982	-5.31492	3.71819e-07	4.09e-06
MIP.1alpha	IL.13	-3.35382	0.428244	-4.30116	3.13398e-05	3.83042e-05
IL.8	IL.9	-3.376	1.44992	-4.76112	5.90245e-06	3.71011e-05
MIP.1beta	IL.13	-3.38627	1.31845	-4.39413	2.15616e-05	2.7106e-05
FGF.2	IL.13	-3.38756	-0.893617	-4.40734	2.04366e-05	2.64473e-05
MCP.1	IL.10	-3.38969	1.55838	-4.08916	0.000103703	0.000106115
Eotaxin	IL.10	-3.42045	1.8146	-4.39125	3.47143e-05	3.72544e-05
HGF	IL.9	-3.43317	1.6573	-4.65908	8.95103e-06	4.92307e-05
IFN.alpha	IL.13	-3.45895	-0.438773	-4.47238	1.56732e-05	2.15506e-05
IL.1RA	IL.13	-3.46047	2.46104	-4.45989	1.64959e-05	2.19946e-05
IL.8	Eotaxin	-3.46324	-1.49972	-3.99642	0.000204349	0.00065223
IL.8	MCP.1	-3.494	-1.24349	-4.70895	1.11704e-05	7.02142e-05
IL.9	IL.10	-3.50768	-1.13504	-4.12277	9.2008e-05	9.63893e-05
HGF	Eotaxin	-3.5204	-1.29234	-4.09164	0.000150123	0.000640037
Gro.alpha.KC	IL.9	-3.52969	-1.38484	-5.05262	1.74592e-06	1.28034e-05
HGF	MCP.1	-3.55116	-1.03611	-4.65298	1.3796e-05	7.58782e-05
TNF.alpha	IL.13	-3.56422	-1.68662	-4.6012	9.1949e-06	1.30508e-05
IL.21	IL.13	-3.58857	-0.503455	-4.64131	7.77195e-06	1.13989e-05
IL.5	IL.13	-3.60072	-1.81176	-4.69749	6.1316e-06	9.63537e-06
IP.10	IL.9	-3.61249	0.229526	-5.14203	1.19185e-06	1.15613e-05
Gro.alpha.KC	Eotaxin	-3.61692	-4.33448	-4.41135	5.21818e-05	0.000328
IL.1BETA	IL.9	-3.63125	-3.80952	-5.1193	1.31378e-06	1.15613e-05
IL.17A	TNF.beta	-3.63694	-1.6162	-4.42156	1.18233e-05	0.000173408
Gro.alpha.KC	MCP.1	-3.64768	-4.07826	-5.04436	3.07753e-06	2.25686e-05
LIF	TNF.beta	-3.66434	-0.0279427	-4.45823	1.00304e-05	0.000173408
IP.10	Eotaxin	-3.69973	-2.72011	-4.89435	1.00238e-05	0.000110262
IL.1BETA	Eotaxin	-3.71848	-6.75916	-5.18569	3.61396e-06	5.30048e-05
IP.10	MCP.1	-3.73049	-2.46389	-5.44968	6.1694e-07	9.04845e-06
IL.6	IL.9	-3.74495	2.39827	-5.33082	5.25984e-07	7.71443e-06
IL.1BETA	MCP.1	-3.74924	-6.50294	-5.36673	8.60655e-07	9.46721e-06
IL.31	IL.13	-3.79914	-2.11516	-4.96003	1.97585e-06	3.34375e-06
VEGF.A	IL.13	-3.81601	3.61069	-4.67667	6.69625e-06	1.01598e-05
IL.6	Eotaxin	-3.83219	-0.551372	-4.65432	2.2921e-05	0.000168087
BDNF	IL.13	-3.86233	-0.138544	-4.80358	3.8988e-06	6.3536e-06
IL.6	MCP.1	-3.86295	-0.295151	-5.24177	1.41571e-06	1.24582e-05
IL.17A	RANTES	-3.89239	-2.8031	-5.92457	2.00161e-08	4.02103e-07
SDF.1alpha	IL.13	-3.89561	1.51673	-4.98107	1.80138e-06	3.17043e-06
RANTES	IL.10	-3.90144	-1.34659	-4.72291	9.96946e-06	1.09664e-05
bNGF	IL.13	-3.90696	-2.09671	-5.0675	1.22888e-06	2.3509e-06
EGF	IL.13	-3.91788	-2.52285	-5.05006	1.32792e-06	2.43453e-06
LIF	RANTES	-3.9198	-1.21484	-6.03982	1.1283e-08	4.02103e-07
IL.7	IL.13	-3.92882	-2.55129	-5.13271	9.1838e-07	1.9273e-06
IL.12p70	IL.13	-3.94417	-2.3302	-5.12197	9.63651e-07	1.9273e-06
IL.27	IL.13	-3.9669	-2.61852	-5.13438	9.11516e-07	1.9273e-06
IL.18	IL.13	-4.01283	-1.12852	-5.12554	9.48378e-07	1.9273e-06
IFN.gamma	IL.13	-4.02365	-1.55754	-5.13807	8.96558e-07	1.9273e-06
PIGF.1	IL.13	-4.03187	2.13594	-5.13896	8.92969e-07	1.9273e-06
IL.4	IL.13	-4.07653	-2.35227	-5.28	4.71622e-07	1.29696e-06
GM.CSF	IL.13	-4.08103	-2.51071	-5.34977	3.42578e-07	1.11696e-06
IL.23	IL.13	-4.08236	-2.73711	-5.3231	3.87226e-07	1.13586e-06
IL.2	IL.13	-4.10816	-2.57579	-5.34178	3.55396e-07	1.11696e-06
TNF.beta	IL.10	-4.1569	-2.53349	-4.87034	5.64459e-06	6.36826e-06
PDGF.BB	IL.13	-4.18691	-2.30133	-5.42817	2.38464e-07	8.74367e-07
IL.15	IL.13	-4.18812	-2.58364	-5.43504	2.30984e-07	8.74367e-07
IL.1alpha	IL.13	-4.22989	0.425341	-5.45396	2.11536e-07	8.74367e-07
IL.17A	IL.9	-4.28615	-3.01466	-5.93317	3.50143e-08	7.70315e-07
LIF	IL.9	-4.31356	-1.4264	-6.1666	1.18104e-08	5.19659e-07
VEGF.D	IL.13	-4.32597	-1.78736	-5.59069	1.11417e-07	5.44705e-07
IL.17A	Eotaxin	-4.37339	-5.9643	-5.48161	1.26304e-06	2.77869e-05
LIF	Eotaxin	-4.40079	-4.37604	-5.61993	7.69403e-07	2.77869e-05
IL.17A	MCP.1	-4.40415	-5.70808	-6.03031	5.71223e-08	1.25669e-06
LIF	MCP.1	-4.43155	-4.11982	-6.23096	2.4667e-08	1.08535e-06
SCF	IL.10	-4.86674	-2.2859	-6.07115	4.2157e-08	4.88134e-08
IL.8	IL.13	-4.8962	2.20564	-5.90104	2.51362e-08	1.38249e-07
HGF	IL.13	-4.95336	2.41302	-6.04267	1.25518e-08	7.88972e-08
Gro.alpha.KC	IL.13	-5.04988	-0.629129	-6.15527	7.18071e-09	5.26585e-08
IP.10	IL.13	-5.13269	0.985241	-6.16824	6.73101e-09	5.26585e-08
IL.1BETA	IL.13	-5.15144	-3.05381	-6.65869	5.54132e-10	8.12727e-09
IL.22	IL.10	-5.18532	-2.5503	-6.60506	4.26052e-09	5.2073e-09
IL.6	IL.13	-5.26515	3.15398	-6.47408	1.43463e-09	1.5781e-08
MIP.1alpha	IL.10	-5.3413	-1.46251	-6.77105	2.06818e-09	2.6e-09
MIP.1beta	IL.10	-5.37376	-0.572298	-6.91909	1.08186e-09	1.44248e-09
FGF.2	IL.10	-5.37504	-2.78437	-6.40077	1.03057e-08	1.22554e-08
IFN.alpha	IL.10	-5.44644	-2.32952	-7.2106	2.99585e-10	4.70777e-10
IL.1RA	IL.10	-5.44796	0.570285	-7.08842	5.13777e-10	7.5354e-10
TNF.alpha	IL.10	-5.5517	-3.57737	-7.14317	4.03554e-10	6.12289e-10
IL.21	IL.10	-5.57606	-2.39421	-7.06113	5.79436e-10	8.22426e-10
IL.5	IL.10	-5.5882	-3.70252	-7.24739	2.54598e-10	4.149e-10
IL.31	IL.10	-5.78662	-4.00591	-7.48376	8.92215e-11	1.63636e-10
VEGF.A	IL.10	-5.80349	1.71994	-6.84573	1.49207e-09	1.93092e-09
IL.17A	IL.13	-5.80635	-2.25894	-7.22535	2.76533e-11	6.08373e-10
LIF	IL.13	-5.83375	-0.670683	-7.24451	2.49412e-11	6.08373e-10
BDNF	IL.10	-5.84981	-2.0293	-6.94788	9.53437e-10	1.31098e-09
SDF.1alpha	IL.10	-5.88309	-0.374026	-7.43257	1.12014e-10	1.89562e-10
bNGF	IL.10	-5.89445	-3.98746	-7.60469	5.20834e-11	1.05188e-10
EGF	IL.10	-5.90537	-4.4136	-7.44762	1.04768e-10	1.84392e-10
IL.7	IL.10	-5.91631	-4.44204	-7.75112	2.71033e-11	7.95029e-11
IL.12p70	IL.10	-5.93166	-4.22095	-7.65289	4.20139e-11	1.04345e-10
IL.27	IL.10	-5.95439	-4.50927	-7.64932	4.26868e-11	1.04345e-10
IL.18	IL.10	-6.00031	-3.01928	-7.6025	5.25939e-11	1.05188e-10
IFN.gamma	IL.10	-6.01113	-3.44829	-7.62285	4.80345e-11	1.05188e-10
PIGF.1	IL.10	-6.01935	0.245187	-7.48367	8.92559e-11	1.63636e-10
IL.4	IL.10	-6.06402	-4.24302	-7.81741	2.01566e-11	6.82224e-11
GM.CSF	IL.10	-6.06851	-4.40146	-7.90281	1.37589e-11	5.50355e-11
IL.23	IL.10	-6.06985	-4.62786	-7.88331	1.50124e-11	5.50455e-11
IL.2	IL.10	-6.09564	-4.46655	-8.03572	7.58876e-12	4.52e-11
PDGF.BB	IL.10	-6.1744	-4.19208	-7.79941	2.18446e-11	6.86545e-11
IL.15	IL.10	-6.17561	-4.47439	-7.96935	1.02152e-11	4.99409e-11
IL.1alpha	IL.10	-6.21738	-1.46541	-7.92483	1.24679e-11	5.48588e-11
VEGF.D	IL.10	-6.31345	-3.67811	-8.01793	8.21819e-12	4.52e-11
IL.8	IL.10	-6.88368	0.314888	-7.69345	3.50599e-11	9.64147e-11
HGF	IL.10	-6.94085	0.522266	-7.62285	4.80329e-11	1.05188e-10
Gro.alpha.KC	IL.10	-7.03737	-2.51988	-8.34772	1.87302e-12	1.37355e-11
IP.10	IL.10	-7.12017	-0.90551	-8.50935	9.06541e-13	9.90622e-12
IL.1BETA	IL.10	-7.13893	-4.94456	-9.12028	5.83658e-14	8.56031e-13
IL.6	IL.10	-7.25263	1.26323	-8.46113	1.12571e-12	9.90622e-12
IL.17A	IL.10	-7.79383	-4.1497	-9.41088	1.58713e-14	3.84002e-13
LIF	IL.10	-7.82124	-2.56143	-9.38964	1.74547e-14	3.84002e-13

## Sheet: all-ratios_BI-ALCL_vs_RS-C
cytokine	denom	logFC	AveExpr	t	P.Value	adj.P.Val
IL.10	IP.10	8.34278	-0.058211	11.8668	2.62947e-29	1.15696e-27
IL.10	MIP.1alpha	7.42866	0.271477	11.7706	3.84922e-15	1.69366e-13
IL.10	IL.17A	7.10338	3.90629	9.8293	6.04227e-10	2.6586e-08
IL.10	HGF	7.09711	-1.04749	10.2535	3.00453e-23	1.32199e-21
IL.10	IL.15	7.09344	3.69555	10.2819	5.76039e-10	2.53457e-08
IL.10	LIF	6.89503	2.4105	9.92108	8.69817e-12	3.82719e-10
IL.10	IL.27	6.88024	3.74198	10.8421	2.83267e-10	1.24638e-08
IL.10	IL.18	6.7963	2.30086	11.6944	4.10284e-12	1.80525e-10
IL.10	IL.8	6.67971	-0.692211	8.9746	3.92045e-18	1.725e-16
IL.10	IFN.gamma	6.62823	2.80071	11.2772	1.0525e-10	4.63102e-09
IL.10	EGF	6.60354	3.74064	9.60657	1.89415e-09	8.33427e-08
IL.10	VEGF.D	6.50926	3.17889	10.8155	2.95103e-10	1.29845e-08
IL.10	IL.12p70	6.43414	3.62451	11.4329	1.59446e-10	7.01561e-09
IL.10	IL.4	6.3664	3.7178	11.2675	2.26755e-10	9.97723e-09
IL.10	IL.1BETA	6.34435	4.78646	11.7565	2.32741e-11	1.02406e-09
IL.10	IL.1RA	6.27364	-1.26376	12.1194	1.70351e-12	7.49546e-11
IL.10	IL.23	6.26739	4.14419	11.851	7.79806e-11	3.43115e-09
IL.10	bNGF	6.14259	3.49524	11.2457	2.2408e-10	9.85953e-09
IL.10	MCP.1	6.14055	-2.8847	8.21163	2.23814e-10	9.8478e-09
IL.10	TNF.alpha	6.13808	2.9727	10.4443	2.99374e-10	1.31725e-08
IL.10	IL.31	5.99168	3.53811	11.3788	1.31311e-10	5.77766e-09
IL.10	SCF	5.97694	1.51737	9.29667	5.3531e-13	2.35536e-11
IL.10	PDGF.BB	5.95033	3.87008	10.02	2.03832e-10	8.96861e-09
IL.13	IP.10	5.82984	-1.60628	8.21236	1.34982e-15	2.96961e-14
IL.10	SDF.1alpha	5.806	0.0126586	10.1372	4.40138e-10	1.93661e-08
IL.10	GM.CSF	5.79535	4.10615	11.4175	8.22956e-11	3.62101e-09
IL.10	IL.7	5.66451	4.14834	11.7073	2.70917e-11	1.19203e-09
IL.10	IL.2	5.6496	4.23859	11.6574	5.07234e-11	2.23183e-09
IL.10	IL.22	5.62773	2.02765	9.73879	1.85201e-09	8.14886e-08
IL.10	IFN.alpha	5.61119	1.90053	10.439	1.85286e-10	8.15257e-09
IL.10	PIGF.1	5.58782	-0.473863	8.82621	5.37354e-09	2.36436e-07
IL.10	Gro.alpha.KC	5.49786	2.66653	8.38105	9.11198e-10	4.00927e-08
IL.10	MIP.1beta	5.46944	0.175775	9.97373	2.19632e-10	9.66382e-09
IL.10	RANTES	5.43357	0.473645	7.90589	7.84267e-10	3.45078e-08
IL.10	BDNF	5.41832	1.81191	7.80232	3.97664e-09	1.74972e-07
IL.10	FGF.2	5.41327	2.41074	7.50572	7.69851e-11	3.38734e-09
IL.10	IL.1alpha	5.38937	1.38212	9.50084	2.71235e-09	1.19344e-07
IL.10	IL.21	5.34079	2.11658	9.52346	1.76594e-09	7.77012e-08
IL.10	IL.5	5.11014	3.52119	8.98497	1.18529e-10	5.2153e-09
IL.10	VEGF.A	5.07319	-1.81471	6.59801	4.91018e-10	2.16048e-08
IL.13	MIP.1alpha	4.91572	-1.27659	7.77456	8.9158e-10	1.96148e-08
Eotaxin	IP.10	4.87261	2.00431	6.94923	9.65915e-12	1.41668e-10
IL.10	TNF.beta	4.80767	1.99606	6.40121	1.25744e-08	5.53272e-07
IL.10	IL.9	4.68594	0.429885	6.38705	5.01894e-08	2.20834e-06
IL.13	IL.17A	4.59044	2.35822	6.75656	5.11946e-07	9.82378e-06
IL.13	HGF	4.58417	-2.59556	6.62292	6.49764e-11	1.42948e-09
IL.13	IL.15	4.58049	2.14748	7.35029	2.04511e-07	4.49925e-06
IL.10	IL.6	4.48543	-0.639859	4.6038	4.83099e-06	0.000212564
IL.13	LIF	4.38209	0.862431	6.22697	3.62681e-07	5.31932e-06
IL.13	IL.27	4.36729	2.19391	7.38843	2.20202e-07	4.84443e-06
IL.13	IL.18	4.28335	0.752793	6.8797	2.08909e-07	4.59599e-06
IL.13	IL.8	4.16677	-2.24028	5.6082	3.16539e-08	6.96385e-07
IL.13	IFN.gamma	4.11529	1.25264	6.96274	4.95686e-07	1.09051e-05
IL.13	EGF	4.0906	2.19257	6.63996	9.71711e-07	2.13776e-05
IL.13	VEGF.D	3.99632	1.63082	6.99481	5.17672e-07	1.13888e-05
Eotaxin	MIP.1alpha	3.95849	2.334	5.7121	9.11553e-07	1.33694e-05
IL.13	IL.12p70	3.9212	2.07644	7.28263	3.40835e-07	7.49837e-06
IL.6	IP.10	3.85735	0.581648	5.51472	5.2103e-08	5.73133e-07
IL.13	IL.4	3.85346	2.16973	6.93523	7.44783e-07	1.63852e-05
IL.13	IL.1BETA	3.83141	3.23839	7.27694	1.77369e-07	3.90211e-06
IL.13	IL.1RA	3.7607	-2.81183	6.51069	5.29938e-07	1.16586e-05
IL.13	IL.23	3.75444	2.59612	7.32602	3.03219e-07	6.67083e-06
IL.9	IP.10	3.65684	-0.488096	5.25075	2.11048e-07	1.85723e-06
Eotaxin	IL.17A	3.63321	5.96881	6.64459	6.69803e-07	9.82378e-06
IL.13	bNGF	3.62965	1.94717	6.6533	1.3446e-06	2.95812e-05
IL.13	MCP.1	3.62761	-4.43277	4.92822	1.25844e-05	0.000276858
Eotaxin	HGF	3.62694	1.01503	5.23997	2.06093e-07	3.0227e-06
IL.13	TNF.alpha	3.62514	1.42464	6.35994	1.64584e-06	3.62085e-05
Eotaxin	IL.15	3.62326	5.75808	6.49733	1.39513e-06	2.0462e-05
TNF.beta	IP.10	3.53511	-2.05427	4.99716	7.65708e-07	5.61519e-06
IL.13	IL.31	3.47874	1.99004	6.72383	1.00443e-06	2.20975e-05
IL.10	Eotaxin	3.47017	-2.06252	5.22894	1.97382e-06	1.24069e-05
IL.13	SCF	3.46399	-0.0306998	5.88927	2.21876e-07	4.88127e-06
IL.13	PDGF.BB	3.43739	2.32201	6.20604	1.45157e-06	3.19344e-05
Eotaxin	LIF	3.42486	4.47302	6.75736	7.24873e-08	1.59472e-06
Eotaxin	IL.27	3.41006	5.8045	6.39584	1.98747e-06	2.91495e-05
Eotaxin	IL.18	3.32613	4.36338	5.18518	1.81939e-05	0.000266844
IL.13	SDF.1alpha	3.29305	-1.53541	5.43117	1.47002e-05	0.000323404
IL.13	GM.CSF	3.28241	2.55808	6.58132	1.1715e-06	2.57731e-05
VEGF.A	IP.10	3.26959	1.7565	4.65594	3.97873e-06	2.50092e-05
IL.5	IP.10	3.23264	-3.5794	4.60104	5.13869e-06	2.82628e-05
Eotaxin	IL.8	3.20954	1.37031	4.33724	1.70133e-05	0.000249529
Eotaxin	IFN.gamma	3.15806	4.86323	5.3262	2.27154e-05	0.000333159
IL.13	IL.7	3.15157	2.60027	6.14599	2.6001e-06	5.72022e-05
IL.13	IL.2	3.13666	2.69052	5.87239	5.96289e-06	0.000131183
Eotaxin	EGF	3.13337	5.80316	5.70353	8.79735e-06	0.000129028
IL.13	IL.22	3.11479	0.479582	5.30773	2.46782e-05	0.000542919
IL.13	IFN.alpha	3.09825	0.352457	5.2381	2.19827e-05	0.000483619
IL.13	PIGF.1	3.07488	-2.02193	4.89372	5.46285e-05	0.000801218
Eotaxin	VEGF.D	3.03909	5.24141	5.48208	1.67135e-05	0.000245131
IL.21	IP.10	3.00199	-2.17479	4.32748	1.76864e-05	8.6467e-05
IL.13	Gro.alpha.KC	2.98491	1.11846	4.16263	0.000204209	0.00299506
Eotaxin	IL.12p70	2.96397	5.68703	5.65209	1.26805e-05	0.000185981
IL.13	MIP.1beta	2.9565	-1.3723	5.4122	1.12946e-05	0.000216452
IL.1alpha	IP.10	2.95341	-1.44033	4.2598	2.37746e-05	0.000104608
IL.6	MIP.1alpha	2.94323	0.911336	3.57948	0.000858251	0.00371163
FGF.2	IP.10	2.92951	-2.46895	4.1547	3.73392e-05	0.000126379
BDNF	IP.10	2.92446	-1.87012	4.21617	2.87081e-05	0.000114832
IL.13	RANTES	2.92063	-1.07442	4.79946	2.05581e-05	0.000452277
RANTES	IP.10	2.90921	-0.531856	4.16365	3.59446e-05	0.000126379
IL.13	BDNF	2.90538	0.263836	4.1717	0.000193035	0.00283118
IL.13	FGF.2	2.90033	0.862672	4.40178	3.30671e-05	0.000727475
Eotaxin	IL.4	2.89623	5.78032	5.67183	1.24383e-05	0.000182429
IL.13	IL.1alpha	2.87642	-0.165948	5.01743	4.88536e-05	0.000716519
Eotaxin	IL.1BETA	2.87418	6.84898	5.33377	1.87648e-05	0.000275218
MIP.1beta	IP.10	2.87334	-0.233986	4.13047	4.13776e-05	0.000127893
Gro.alpha.KC	IP.10	2.84492	-2.72474	4.11809	4.35999e-05	0.000127893
IL.13	IL.21	2.82784	0.568508	5.25194	2.44273e-05	0.000358268
Eotaxin	IL.1RA	2.80347	0.798765	5.07389	2.42765e-05	0.000356055
Eotaxin	IL.23	2.79721	6.20671	5.34503	2.55887e-05	0.0003753
PIGF.1	IP.10	2.75496	0.415652	3.96908	8.09493e-05	0.000222611
IL.9	MIP.1alpha	2.74272	-0.158409	4.53789	4.40974e-05	0.000485071
IFN.alpha	IP.10	2.73159	-1.95874	3.92158	9.81992e-05	0.000253897
IL.22	IP.10	2.71505	-2.08586	3.90769	0.000103867	0.000253897
IL.2	IP.10	2.69318	-4.2968	3.85848	0.00012654	0.00029304
IL.7	IP.10	2.67827	-4.20655	3.84193	0.000135161	0.000297354
Eotaxin	bNGF	2.67242	5.55777	5.13923	4.24957e-05	0.00062327
Eotaxin	TNF.alpha	2.66791	5.03523	4.56599	0.000134329	0.00197015
TNF.beta	MIP.1alpha	2.62099	-1.72458	4.11577	0.000168123	0.00147948
IL.6	HGF	2.61168	-0.407636	3.77319	0.000173197	0.00190517
IL.13	IL.5	2.5972	1.97312	4.633	4.74992e-05	0.00104498
GM.CSF	IP.10	2.54743	-4.16436	3.65735	0.00027738	0.000554759
SDF.1alpha	IP.10	2.53678	-0.0708696	3.65982	0.000274782	0.000554759
Eotaxin	IL.31	2.52151	5.60064	4.89171	7.122e-05	0.00104456
IL.10	IL.13	2.51294	1.54807	3.61323	0.000608804	0.000669684
Eotaxin	SCF	2.50676	3.57989	3.66612	0.000544389	0.00798437
Eotaxin	PDGF.BB	2.48016	5.9326	4.49669	0.000126959	0.00186206
IL.9	IL.17A	2.41744	3.4764	3.74329	0.000989283	0.00870569
IL.9	HGF	2.41117	-1.47738	3.4835	0.00052206	0.00459413
IL.9	IL.15	2.40749	3.26567	3.87353	0.000795227	0.00601506
PDGF.BB	IP.10	2.39245	-3.92829	3.43069	0.000643699	0.00123142
SCF	IP.10	2.36584	-1.57558	3.36983	0.000800726	0.00140928
VEGF.A	MIP.1alpha	2.35547	2.08619	3.25321	0.0022041	0.00587937
IL.31	IP.10	2.3511	-3.59632	3.38107	0.000769294	0.00140928
Eotaxin	SDF.1alpha	2.33582	2.07518	4.31338	0.000244685	0.00269154
Eotaxin	GM.CSF	2.32518	6.16868	4.46429	0.000186921	0.0027415
IL.5	MIP.1alpha	2.31852	-3.24972	3.74612	0.000522226	0.00255311
IL.13	TNF.beta	2.29473	0.447986	3.46478	0.000886454	0.009751
TNF.beta	HGF	2.28944	-3.04355	3.30764	0.000983299	0.00721086
IL.9	LIF	2.20909	1.98062	3.69039	0.000744394	0.00818834
TNF.alpha	IP.10	2.2047	-3.03092	3.17079	0.00159828	0.00270023
MCP.1	IP.10	2.20223	2.82649	3.14578	0.00173901	0.00273274
bNGF	IP.10	2.20019	-3.55345	3.16012	0.00165696	0.00270023
Eotaxin	IL.7	2.19434	6.21086	4.49367	0.00015698	0.00230238
IL.9	IL.27	2.19429	3.31209	4.01183	0.000589372	0.00370462
Eotaxin	IL.2	2.17943	6.30111	4.6195	0.000125685	0.00184338
Eotaxin	IL.22	2.15756	4.09017	3.91847	0.00072991	0.00555526
Eotaxin	IFN.alpha	2.14102	3.96305	4.97523	4.2911e-05	0.000629361
Eotaxin	PIGF.1	2.11765	1.58866	3.84645	0.000777502	0.00855252
IL.9	IL.18	2.11035	1.87098	4.42869	0.000139582	0.0015354
IL.21	MIP.1alpha	2.08787	-1.8451	3.85264	0.000378302	0.00228303
IL.23	IP.10	2.07539	-4.2024	2.98238	0.00297702	0.00451686
IL.1RA	IP.10	2.06914	1.20555	2.95561	0.00324385	0.00475764
IL.1alpha	MIP.1alpha	2.03929	-1.11065	3.8221	0.000415096	0.00228303
FGF.2	MIP.1alpha	2.01539	-2.13927	3.34232	0.00171064	0.00528214
BDNF	MIP.1alpha	2.01034	-1.54043	3.32436	0.00180073	0.00528214
IL.1BETA	IP.10	1.99843	-4.84467	2.87278	0.00421358	0.00598057
RANTES	MIP.1alpha	1.99509	-0.202168	3.54149	0.000959856	0.00371163
IL.4	IP.10	1.97638	-3.77601	2.84422	0.00460488	0.00633171
MIP.1beta	MIP.1alpha	1.95922	0.0957021	3.96966	0.00026441	0.001939
IL.9	IFN.gamma	1.94229	2.37083	4.15257	0.000403345	0.00295786
Gro.alpha.KC	MIP.1alpha	1.93081	-2.39505	3.52338	0.00101226	0.00371163
Eotaxin	IL.1alpha	1.9192	3.44464	3.78727	0.000995407	0.00312842
IL.12p70	IP.10	1.90864	-3.68272	2.7477	0.00618317	0.00824423
Eotaxin	IL.21	1.87062	4.1791	3.57233	0.00160138	0.00503291
PIGF.1	MIP.1alpha	1.84084	0.74534	3.22442	0.00239054	0.00587937
IL.9	VEGF.D	1.82332	2.74901	3.85869	0.000854663	0.00547037
IFN.alpha	MIP.1alpha	1.81747	-1.62905	3.04315	0.00395319	0.00869702
IL.22	MIP.1alpha	1.80093	-1.75618	3.35696	0.00164033	0.00528214
IL.2	MIP.1alpha	1.77906	-3.96711	3.05858	0.00378959	0.00869702
IL.5	IL.27	1.77009	0.220783	3.5256	0.00191117	0.00840916
IL.7	MIP.1alpha	1.76415	-3.87686	3.22224	0.0024052	0.00587937
IL.21	IL.15	1.75265	1.57898	3.79798	0.000956941	0.00601506
IL.9	IL.12p70	1.74819	3.19463	3.79319	0.00105143	0.00660898
IL.1alpha	IL.15	1.70407	2.31343	3.82058	0.000905429	0.00601506
GM.CSF	MIP.1alpha	1.63331	-3.83468	2.99319	0.00452932	0.00905865
SDF.1alpha	MIP.1alpha	1.62266	0.258818	2.99471	0.00451071	0.00905865
IL.21	IL.27	1.53945	1.6254	4.15708	0.000413703	0.00303382
IFN.alpha	IL.17A	1.49219	2.00576	3.9627	0.000568201	0.00625021
IL.1alpha	IL.27	1.49087	2.35985	4.2673	0.000316184	0.00278242
IFN.alpha	IL.15	1.48224	1.79503	4.80253	8.05908e-05	0.000886498
IL.21	IL.18	1.45551	0.184285	3.80065	0.000742273	0.006532
IL.1alpha	IL.18	1.40693	0.91874	3.5743	0.00133983	0.00982541
IL.21	IFN.gamma	1.28744	0.684135	4.22555	0.000337022	0.00295786
IFN.alpha	IL.27	1.26904	1.84145	4.76665	9.36621e-05	0.00103028
IL.22	IL.27	1.2525	1.71432	3.55492	0.00178129	0.00840916
IL.1alpha	IFN.gamma	1.23886	1.41859	4.73393	9.64241e-05	0.00106066
IL.2	IL.27	1.23064	-0.496611	3.56494	0.00173894	0.00840916
IL.21	VEGF.D	1.16847	1.06231	4.40346	0.000226629	0.00199433
MIP.1beta	IFN.gamma	1.15879	2.62494	3.5122	0.00192825	0.00942699
IL.1alpha	VEGF.D	1.11989	1.79677	4.44842	0.000203087	0.00199433
IL.21	IL.12p70	1.09335	1.50793	4.60568	0.000149845	0.00131864
IL.1alpha	IL.12p70	1.04477	2.24239	4.75428	0.000105042	0.00115546
PIGF.1	IFN.gamma	1.04041	3.27458	3.55402	0.00174277	0.00942699
IL.21	IL.4	1.02562	1.60122	3.89179	0.000839494	0.00738755
IL.22	IFN.gamma	1.0005	0.77306	3.82537	0.000900377	0.00565951
IL.1alpha	IL.4	0.977035	2.33568	4.17165	0.000429952	0.00472948
IL.22	VEGF.D	0.88153	1.15124	3.85122	0.000870286	0.00547037
IL.22	IL.12p70	0.806407	1.59686	3.85889	0.000898581	0.0065896
IL.12p70	IL.22	-0.806407	-1.59686	-3.59476	0.00160173	0.00723339
IL.23	IL.1alpha	-0.878019	-2.76207	-3.44275	0.00229248	0.00630433
VEGF.D	IL.22	-0.88153	-1.15124	-3.83996	0.000883791	0.00555526
IL.23	IL.21	-0.926599	-2.02761	-3.32163	0.00294948	0.00851868
IL.1BETA	IL.1alpha	-0.954988	-3.40434	-3.83583	0.000884231	0.00299278
IL.4	IL.1alpha	-0.977035	-2.33568	-3.96225	0.000649147	0.00259659
IFN.gamma	IL.22	-1.0005	-0.77306	-3.88007	0.000801542	0.00555526
IL.1BETA	IL.21	-1.00357	-2.66988	-3.30133	0.0030977	0.00851868
IL.4	IL.21	-1.02562	-1.60122	-3.61326	0.00144823	0.00490172
IL.12p70	IL.1alpha	-1.04477	-2.24239	-4.48839	0.000178393	0.00119379
IL.12p70	IL.21	-1.09335	-1.50793	-4.18249	0.000352396	0.00181991
VEGF.D	IL.1alpha	-1.11989	-1.79677	-4.4629	0.00018992	0.00119379
VEGF.D	IL.21	-1.16847	-1.06231	-4.2368	0.000307652	0.00181991
IL.18	IL.22	-1.16857	-0.27321	-3.58398	0.00164395	0.00723339
EGF	IL.1alpha	-1.21418	-2.35852	-3.25735	0.00356995	0.00923988
IFN.gamma	IL.1alpha	-1.23886	-1.41859	-4.82498	7.81505e-05	0.000859656
IL.27	IL.22	-1.2525	-1.71432	-3.62416	0.00149192	0.00723339
IL.27	IFN.alpha	-1.26904	-1.84145	-4.31551	0.0002317	0.0014564
IFN.gamma	IL.21	-1.28744	-0.684135	-4.16056	0.000372254	0.00181991
IL.18	IL.1alpha	-1.40693	-0.91874	-3.98193	0.000618616	0.00259659
IL.18	IL.21	-1.45551	-0.184285	-4.21701	0.000323261	0.00181991
IL.15	IFN.alpha	-1.48224	-1.79503	-4.77257	7.19976e-05	0.000791974
IL.27	IL.1alpha	-1.49087	-2.35985	-4.36999	0.000238624	0.00131243
IL.17A	IFN.alpha	-1.49219	-2.00576	-4.34212	0.000216472	0.0014564
LIF	IL.1alpha	-1.50567	-1.02838	-3.83886	0.000877722	0.00299278
IL.27	IL.21	-1.53945	-1.6254	-4.19027	0.000345615	0.00181991
LIF	IL.21	-1.55425	-0.293923	-3.62163	0.00141872	0.00490172
IL.15	IL.1alpha	-1.70407	-2.31343	-3.99901	0.000593263	0.00259659
IL.17A	IL.1alpha	-1.71402	-2.52416	-3.68802	0.00126734	0.00371753
IL.15	IL.21	-1.75265	-1.57898	-3.94956	0.000630059	0.00277226
IL.17A	IL.21	-1.7626	-1.78971	-3.7251	0.00109933	0.00439733
MIP.1alpha	IL.22	-1.80093	1.75618	-4.00387	0.000592558	0.00555526
IL.21	Eotaxin	-1.87062	-4.1791	-2.95461	0.00436745	0.00549051
IL.1alpha	Eotaxin	-1.9192	-3.44464	-3.05701	0.00325245	0.00447212
MIP.1alpha	Gro.alpha.KC	-1.93081	2.39505	-3.83316	0.000524046	0.00576451
IFN.gamma	IL.9	-1.94229	-2.37083	-3.33121	0.00161207	0.00709313
FGF.2	Eotaxin	-1.9431	-4.47326	-2.76546	0.0074065	0.00857595
BDNF	Eotaxin	-1.94815	-3.87443	-2.90393	0.00504197	0.00616241
MIP.1alpha	MIP.1beta	-1.95922	-0.0957021	-5.31038	1.47581e-05	0.000216452
RANTES	Eotaxin	-1.9634	-2.53617	-2.79656	0.00680066	0.00808727
MIP.1alpha	RANTES	-1.99509	0.202168	-3.58104	0.000884854	0.00973339
MIP.1beta	Eotaxin	-1.99927	-2.2383	-3.0086	0.00374166	0.00498888
Gro.alpha.KC	Eotaxin	-2.02768	-4.72905	-2.95975	0.00430401	0.00549051
MIP.1alpha	IL.1alpha	-2.03929	1.11065	-4.62261	0.000128312	0.00112914
MIP.1alpha	IL.21	-2.08787	1.8451	-4.52565	0.000149303	0.00164234
IL.18	IL.9	-2.11035	-1.87098	-3.62912	0.000657417	0.00431232
PIGF.1	Eotaxin	-2.11765	-1.58866	-3.30171	0.00156986	0.00222818
IFN.alpha	Eotaxin	-2.14102	-3.96305	-3.54185	0.00074444	0.00117489
IL.22	Eotaxin	-2.15756	-4.09017	-3.37208	0.00126549	0.00185605
IL.9	IL.13	-2.173	1.11818	-2.981	0.00410707	0.00430264
IL.2	Eotaxin	-2.17943	-6.30111	-3.5333	0.000764875	0.00117489
IL.27	IL.9	-2.19429	-3.31209	-3.59724	0.000724955	0.00431232
IL.7	Eotaxin	-2.19434	-6.21086	-3.5294	0.00077436	0.00117489
IP.10	TNF.alpha	-2.2047	3.03092	-3.83073	0.000843888	0.00928277
LIF	IL.9	-2.20909	-1.98062	-3.49556	0.000987473	0.00482765
TNF.beta	IL.13	-2.29473	-0.447986	-3.61852	0.000598647	0.000669684
MIP.1alpha	IL.5	-2.31852	3.24972	-3.6845	0.000762281	0.0083851
GM.CSF	Eotaxin	-2.32518	-6.16868	-3.68475	0.000470997	0.000901038
SDF.1alpha	Eotaxin	-2.33582	-2.07518	-3.65767	0.000514076	0.000942472
IP.10	IL.31	-2.3511	3.59632	-4.01933	0.000589273	0.006482
IP.10	PDGF.BB	-2.39245	3.92829	-3.81017	0.000765724	0.00842296
IL.15	IL.9	-2.40749	-3.26567	-3.77388	0.000419546	0.00423941
HGF	IL.9	-2.41117	1.47738	-3.57158	0.000784059	0.00431232
IL.17A	IL.9	-2.41744	-3.4764	-3.7296	0.000481751	0.00423941
PDGF.BB	Eotaxin	-2.48016	-5.9326	-3.8688	0.000257489	0.000514978
SCF	Eotaxin	-2.50676	-3.57989	-3.54533	0.000736288	0.00117489
IL.13	IL.10	-2.51294	-1.54807	-3.53076	0.000783715	0.000783715
IL.31	Eotaxin	-2.52151	-5.60064	-4.00767	0.000161616	0.000338624
IP.10	SDF.1alpha	-2.53678	0.0708696	-5.0454	3.85865e-05	0.000565936
IP.10	GM.CSF	-2.54743	4.16436	-4.12619	0.000429882	0.00472871
VEGF.A	IL.13	-2.56025	3.36278	-3.27551	0.00173247	0.00185923
IL.5	IL.13	-2.5972	-1.97312	-4.03321	0.000153892	0.000183006
MIP.1alpha	TNF.beta	-2.62099	1.72458	-3.70154	0.000409793	0.00601029
TNF.alpha	Eotaxin	-2.66791	-5.03523	-4.09474	0.000120178	0.000264392
MCP.1	Eotaxin	-2.67038	0.822182	-3.54508	0.000736872	0.00117489
bNGF	Eotaxin	-2.67242	-5.55777	-4.24318	7.20057e-05	0.00016675
IP.10	IL.7	-2.67827	4.20655	-4.25617	0.000285571	0.00314128
IP.10	IL.2	-2.69318	4.2968	-4.07598	0.000481234	0.00529357
IP.10	IL.22	-2.71505	2.08586	-4.82087	8.03001e-05	0.00117774
IP.10	IFN.alpha	-2.73159	1.95874	-4.46293	0.000158951	0.00139877
MIP.1alpha	IL.9	-2.74272	0.158409	-4.34121	6.71357e-05	0.000984657
IP.10	PIGF.1	-2.75496	-0.415652	-5.14422	2.89754e-05	0.000637458
IL.23	Eotaxin	-2.79721	-6.20671	-4.43328	3.6902e-05	0.000101481
IL.1RA	Eotaxin	-2.80347	-0.798765	-4.38985	4.3042e-05	0.000111403
IL.21	IL.13	-2.82784	-0.568508	-4.32684	5.63369e-05	7.08235e-05
IP.10	Gro.alpha.KC	-2.84492	2.72474	-6.12155	6.11845e-07	1.34606e-05
IP.10	MIP.1beta	-2.87334	0.233986	-4.96607	3.65781e-05	0.000402359
IL.1BETA	Eotaxin	-2.87418	-6.84898	-4.50527	2.85492e-05	8.37443e-05
IL.1alpha	IL.13	-2.87642	0.165948	-4.33558	5.46509e-05	7.08235e-05
IL.4	Eotaxin	-2.89623	-5.78032	-4.61638	1.91441e-05	6.01673e-05
FGF.2	IL.13	-2.90033	-0.862672	-4.46634	3.45621e-05	4.75229e-05
BDNF	IL.13	-2.90538	-0.263836	-3.99415	0.000175451	0.000203154
IP.10	RANTES	-2.90921	0.531856	-4.49873	5.36475e-05	0.000786831
RANTES	IL.13	-2.92063	1.07442	-4.32736	5.62355e-05	7.08235e-05
IP.10	BDNF	-2.92446	1.87012	-5.43787	4.42488e-06	9.73473e-05
IP.10	FGF.2	-2.92951	2.46895	-3.94002	0.000173998	0.00255197
IP.10	IL.1alpha	-2.95341	1.44033	-5.79138	7.58784e-06	0.000166932
MIP.1beta	IL.13	-2.9565	1.3723	-4.5023	3.04395e-05	4.42539e-05
IL.12p70	Eotaxin	-2.96397	-5.68703	-4.69443	1.44229e-05	4.88159e-05
Gro.alpha.KC	IL.13	-2.98491	-1.11846	-4.04104	0.00014989	0.000183006
IP.10	IL.21	-3.00199	2.17479	-5.75258	7.14787e-06	0.000157253
VEGF.D	Eotaxin	-3.03909	-5.24141	-4.74521	1.19832e-05	4.39384e-05
PIGF.1	IL.13	-3.07488	2.02193	-4.49551	3.11789e-05	4.42539e-05
IFN.alpha	IL.13	-3.09825	-0.352457	-4.62359	1.97684e-05	2.99934e-05
IL.22	IL.13	-3.11479	-0.479582	-4.66966	1.67582e-05	2.63343e-05
EGF	Eotaxin	-3.13337	-5.80316	-4.91326	6.45287e-06	2.83926e-05
IL.2	IL.13	-3.13666	-2.69052	-4.82344	9.60971e-06	1.56603e-05
IL.7	IL.13	-3.15157	-2.60027	-4.88836	7.58333e-06	1.33467e-05
IFN.gamma	Eotaxin	-3.15806	-4.86323	-4.83563	8.5977e-06	3.43908e-05
IL.8	Eotaxin	-3.20954	-1.37031	-4.32419	5.42462e-05	0.000132602
IP.10	IL.5	-3.23264	3.5794	-4.42473	8.84992e-05	0.00129799
IP.10	VEGF.A	-3.26959	-1.7565	-4.32456	2.57849e-05	0.000567268
GM.CSF	IL.13	-3.28241	-2.55808	-5.12438	3.1748e-06	6.07354e-06
SDF.1alpha	IL.13	-3.29305	1.53541	-4.8711	8.07702e-06	1.36688e-05
IL.18	Eotaxin	-3.32613	-4.36338	-4.92174	6.25294e-06	2.83926e-05
IL.27	Eotaxin	-3.41006	-5.8045	-5.38639	1.08288e-06	7.94108e-06
LIF	Eotaxin	-3.42486	-4.47302	-5.6192	4.41185e-07	4.71775e-06
PDGF.BB	IL.13	-3.43739	-2.32201	-5.22441	2.18581e-06	4.37161e-06
SCF	IL.13	-3.46399	0.0306998	-5.38978	1.17335e-06	2.5904e-06
Eotaxin	IL.10	-3.47017	2.06252	-4.97912	5.30516e-06	5.42854e-06
IL.31	IL.13	-3.47874	-1.99004	-5.38885	1.17745e-06	2.5904e-06
IP.10	TNF.beta	-3.53511	2.05427	-4.53068	2.21253e-05	0.000486756
IL.15	Eotaxin	-3.62326	-5.75808	-5.67776	3.51371e-07	4.71775e-06
TNF.alpha	IL.13	-3.62514	-1.42464	-5.46672	8.76672e-07	2.14298e-06
HGF	Eotaxin	-3.62694	-1.01503	-4.94585	5.71721e-06	2.83926e-05
MCP.1	IL.13	-3.62761	4.43277	-4.93232	6.45519e-06	1.18345e-05
bNGF	IL.13	-3.62965	-1.94717	-5.55985	6.1507e-07	1.59195e-06
IL.17A	Eotaxin	-3.63321	-5.96881	-5.74881	2.66343e-07	4.71775e-06
IP.10	IL.9	-3.65684	0.488096	-5.71606	5.66318e-07	1.2459e-05
IL.23	IL.13	-3.75444	-2.59612	-5.83145	2.16835e-07	6.36048e-07
IL.1RA	IL.13	-3.7607	2.81183	-5.66248	4.15416e-07	1.1424e-06
IL.1BETA	IL.13	-3.83141	-3.23839	-5.89362	1.70498e-07	5.7315e-07
IL.4	IL.13	-3.85346	-2.16973	-5.87623	1.82366e-07	5.7315e-07
IP.10	IL.6	-3.85735	-0.581648	-3.95914	8.19881e-05	0.00180374
IL.12p70	IL.13	-3.9212	-2.07644	-6.02151	1.03794e-07	3.80578e-07
MIP.1alpha	Eotaxin	-3.95849	-2.334	-5.56892	5.36109e-07	4.71775e-06
VEGF.D	IL.13	-3.99632	-1.63082	-6.03996	9.66043e-08	3.80578e-07
EGF	IL.13	-4.0906	-2.19257	-6.05853	8.98685e-08	3.80578e-07
IFN.gamma	IL.13	-4.11529	-1.25264	-6.15363	6.20133e-08	3.80578e-07
IL.8	IL.13	-4.16677	2.24028	-5.29383	1.68468e-06	3.5298e-06
IL.18	IL.13	-4.28335	-0.752793	-6.25404	4.18641e-08	3.07003e-07
IL.27	IL.13	-4.36729	-2.19391	-6.55178	1.29762e-08	1.14191e-07
LIF	IL.13	-4.38209	-0.862431	-6.03052	1.00221e-07	3.80578e-07
IL.6	IL.10	-4.48543	0.639859	-5.27969	1.72599e-06	1.80818e-06
IL.15	IL.13	-4.58049	-2.14748	-6.78238	5.21041e-09	7.64194e-08
HGF	IL.13	-4.58417	2.59556	-6.10286	7.56076e-08	3.80578e-07
IL.17A	IL.13	-4.59044	-2.35822	-6.59972	1.07375e-08	1.14191e-07
IL.9	IL.10	-4.68594	-0.429885	-6.12252	6.69655e-08	7.18654e-08
TNF.beta	IL.10	-4.80767	-1.99606	-6.34323	2.80814e-08	3.08895e-08
IP.10	Eotaxin	-4.87261	-2.00431	-6.91512	2.54305e-09	1.11894e-07
MIP.1alpha	IL.13	-4.91572	1.27659	-7.14528	1.23168e-09	2.70969e-08
VEGF.A	IL.10	-5.07319	1.81471	-6.48616	1.59493e-08	1.7994e-08
IL.5	IL.10	-5.11014	-3.52119	-7.67161	1.39069e-10	1.79972e-10
IL.21	IL.10	-5.34079	-2.11658	-7.87544	6.13281e-11	8.17708e-11
IL.1alpha	IL.10	-5.38937	-1.38212	-7.93597	4.80944e-11	6.61297e-11
FGF.2	IL.10	-5.41327	-2.41074	-7.26853	7.01696e-10	8.1249e-10
BDNF	IL.10	-5.41832	-1.81191	-7.30733	6.00532e-10	7.14146e-10
RANTES	IL.10	-5.43357	-0.473645	-7.34737	5.11385e-10	6.25026e-10
MIP.1beta	IL.10	-5.46944	-0.175775	-8.10158	2.47416e-11	3.68317e-11
Gro.alpha.KC	IL.10	-5.49786	-2.66653	-7.60752	1.79902e-10	2.26162e-10
PIGF.1	IL.10	-5.58782	0.473863	-7.95648	4.42928e-11	6.28672e-11
IFN.alpha	IL.10	-5.61119	-1.90053	-8.37637	8.22576e-12	1.39205e-11
IL.22	IL.10	-5.62773	-2.02765	-8.25612	1.33145e-11	2.16977e-11
IL.2	IL.10	-5.6496	-4.23859	-8.6313	2.96925e-12	5.73377e-12
IL.7	IL.10	-5.66451	-4.14834	-8.6521	2.73272e-12	5.72569e-12
GM.CSF	IL.10	-5.79535	-4.10615	-8.763	1.75619e-12	4.06696e-12
SDF.1alpha	IL.10	-5.806	-0.0126586	-8.51156	4.79012e-12	8.78189e-12
IP.10	IL.13	-5.82984	1.60628	-7.28802	6.9745e-10	2.70969e-08
PDGF.BB	IL.10	-5.95033	-3.87008	-8.62895	2.9972e-12	5.73377e-12
SCF	IL.10	-5.97694	-1.51737	-8.47033	5.64852e-12	9.9414e-12
IL.31	IL.10	-5.99168	-3.53811	-8.99355	7.02075e-13	1.81714e-12
TNF.alpha	IL.10	-6.13808	-2.9727	-8.94549	8.49701e-13	2.07705e-12
MCP.1	IL.10	-6.14055	2.8847	-8.09787	2.51125e-11	3.68317e-11
bNGF	IL.10	-6.14259	-3.49524	-9.15575	3.69092e-13	1.015e-12
IL.23	IL.10	-6.26739	-4.14419	-9.40435	1.38285e-13	4.6804e-13
IL.1RA	IL.10	-6.27364	1.26376	-9.50208	9.41316e-14	4.60199e-13
IL.1BETA	IL.10	-6.34435	-4.78646	-9.44055	1.19913e-13	4.6804e-13
IL.4	IL.10	-6.3664	-3.7178	-9.41562	1.32281e-13	4.6804e-13
IL.12p70	IL.10	-6.43414	-3.62451	-9.51951	8.78988e-14	4.60199e-13
VEGF.D	IL.10	-6.50926	-3.17889	-9.45633	1.12692e-13	4.6804e-13
EGF	IL.10	-6.60354	-3.74064	-9.22203	2.83969e-13	8.32976e-13
IFN.gamma	IL.10	-6.62823	-2.80071	-9.67627	4.75216e-14	2.98707e-13
IL.8	IL.10	-6.67971	0.692211	-8.23092	1.47295e-11	2.31464e-11
IL.18	IL.10	-6.7963	-2.30086	-9.90829	1.92005e-14	1.99934e-13
IL.27	IL.10	-6.88024	-3.74198	-9.86511	2.27198e-14	1.99934e-13
LIF	IL.10	-6.89503	-2.4105	-9.3543	1.68438e-13	5.29377e-13
IL.15	IL.10	-7.09344	-3.69555	-9.92486	1.80008e-14	1.99934e-13
HGF	IL.10	-7.09711	1.04749	-8.68901	2.35864e-12	5.189e-12
IL.17A	IL.10	-7.10338	-3.90629	-9.75534	3.48754e-14	2.55753e-13
MIP.1alpha	IL.10	-7.42866	-0.271477	-10.5556	1.57485e-15	3.46467e-14
IP.10	IL.10	-8.34278	0.058211	-11.066	2.26314e-16	9.95781e-15

## Sheet: all-ratios_BI-ALCL_vs_RS-M
cytokine	denom	logFC	AveExpr	t	P.Value	adj.P.Val
IL.10	IL.23	6.65514	4.43276	9.64091	7.03797e-09	3.09671e-07
IL.10	IL.1BETA	6.50348	5.15638	9.8108	4.51977e-09	1.9887e-07
IL.10	VEGF.D	6.49537	3.61747	8.95088	1.07203e-08	4.71694e-07
IL.10	IL.15	6.44177	4.38567	9.68784	1.07323e-08	4.72223e-07
IL.10	IL.31	6.32957	3.82493	9.09725	1.54073e-08	6.7792e-07
IL.10	LIF	6.32446	3.06036	8.38048	1.33409e-09	5.86999e-08
IL.10	IL.27	6.27486	4.40245	9.2583	2.22903e-08	9.80772e-07
IL.10	IP.10	6.22577	1.20364	7.04259	5.67575e-12	2.49733e-10
IL.10	bNGF	6.22437	3.87749	9.44849	1.68615e-08	7.41906e-07
IL.10	IL.12p70	6.20124	4.13109	9.58068	1.38397e-08	6.08946e-07
IL.10	IL.17A	6.19922	4.68123	8.91782	3.02664e-08	1.33172e-06
IL.10	EGF	6.17309	4.32436	8.35267	9.14821e-08	4.02521e-06
IL.10	GM.CSF	6.10674	4.38871	9.71271	7.4619e-09	3.28324e-07
IL.10	IL.4	6.09794	4.23171	9.38979	1.81611e-08	7.9909e-07
IL.10	IL.7	5.96645	4.42533	10.5546	9.11705e-10	4.0115e-08
IL.10	IL.2	5.92763	4.52255	10.0507	2.94898e-09	1.29755e-07
IL.10	PDGF.BB	5.88259	4.28935	8.50601	1.85944e-08	8.18154e-07
IL.10	IFN.gamma	5.71869	3.54577	8.80707	8.91058e-09	3.92065e-07
IL.10	BDNF	5.69913	2.07952	6.69874	3.82536e-07	1.68316e-05
IL.10	FGF.2	5.69843	2.67657	6.51236	4.10099e-09	1.80443e-07
IL.10	Gro.alpha.KC	5.64423	2.98426	7.13137	3.23445e-08	1.42316e-06
IL.10	IL.18	5.60311	3.15168	8.34895	3.04278e-08	1.33882e-06
IL.10	VEGF.A	5.57463	-1.64365	6.56173	1.81177e-08	7.97179e-07
IL.10	IL.21	5.42648	2.44407	8.12283	7.05328e-08	3.10345e-06
IL.10	IL.1alpha	5.4257	1.7293	8.41659	4.07386e-08	1.7925e-06
IL.10	TNF.alpha	5.39104	3.63092	8.6171	1.03567e-08	4.55695e-07
IL.10	IL.22	5.35528	2.49365	7.79948	2.21908e-07	9.76397e-06
IL.10	SCF	5.32152	2.1343	7.3581	7.45017e-10	3.27807e-08
IL.10	IL.5	5.32076	3.79166	7.84348	1.18665e-08	5.22125e-07
IL.10	IFN.alpha	5.24525	2.39659	10.0374	1.69396e-09	7.45343e-08
IL.10	PIGF.1	5.1647	0.0396996	7.27808	2.24152e-07	9.86268e-06
IL.10	HGF	5.08783	0.0954056	5.58782	3.28816e-08	1.44679e-06
IL.10	IL.8	5.08213	0.28563	5.60222	3.03713e-08	1.33634e-06
IL.10	SDF.1alpha	4.94795	0.685739	7.43408	1.08069e-07	4.75506e-06
IL.10	MIP.1alpha	4.60338	1.70848	6.9291	1.18193e-09	5.20049e-08
Eotaxin	IL.23	4.53843	5.81279	4.94256	8.28598e-05	0.00121528
MCP.1	IL.23	4.51638	5.57417	4.69188	0.000147006	0.00129365
IL.10	IL.6	4.51034	-0.349133	4.47945	8.73047e-06	0.000384141
IL.10	TNF.beta	4.43343	2.44131	4.90671	5.57084e-06	0.000245117
Eotaxin	IL.1BETA	4.38677	6.5364	5.85006	1.02313e-05	0.000150059
Eotaxin	VEGF.D	4.37866	4.9975	5.68266	1.12213e-05	0.000123434
MCP.1	IL.1BETA	4.36472	6.29778	4.64516	0.000157476	0.00138579
MCP.1	VEGF.D	4.35661	4.75888	5.77875	8.97359e-06	0.000123434
IL.10	MIP.1beta	4.33141	0.919746	6.99841	2.30931e-07	1.0161e-05
Eotaxin	IL.15	4.32506	5.7657	5.88538	1.2513e-05	0.000183523
IL.13	IL.23	4.31076	2.66097	6.74202	1.63337e-06	3.59342e-05
MCP.1	IL.15	4.30301	5.52708	4.89079	0.000107687	0.000947649
Eotaxin	IL.31	4.21286	5.20495	4.57834	0.000183114	0.00201425
Eotaxin	LIF	4.20775	4.44039	6.34626	3.8699e-07	8.51378e-06
MCP.1	IL.31	4.19081	4.96634	4.72212	0.000131178	0.00192394
MCP.1	LIF	4.1857	4.20177	5.73752	2.26488e-06	3.32183e-05
IL.13	IL.1BETA	4.1591	3.38459	7.04562	7.99482e-07	1.75886e-05
Eotaxin	IL.27	4.15815	5.78247	5.04554	7.71737e-05	0.000790836
IL.10	IL.1RA	4.1539	-0.138934	6.31363	3.44918e-07	1.51764e-05
IL.13	VEGF.D	4.15099	1.84569	6.1915	3.47554e-06	7.64618e-05
MCP.1	IL.27	4.1361	5.54386	5.1151	6.62509e-05	0.000790836
Eotaxin	IP.10	4.10906	2.58367	4.65849	4.00232e-06	5.87007e-05
Eotaxin	bNGF	4.10766	5.25751	5.29399	4.54136e-05	0.000666067
IL.13	IL.15	4.09739	2.61388	6.51197	3.42722e-06	7.53988e-05
MCP.1	IP.10	4.08701	2.34505	4.68641	3.51178e-06	5.87007e-05
MCP.1	bNGF	4.08561	5.0189	4.56358	0.000226807	0.00249487
Eotaxin	IL.12p70	4.08453	5.51111	5.52345	2.78908e-05	0.000409065
Eotaxin	IL.17A	4.08251	6.06126	5.52745	2.41749e-05	0.000354565
MCP.1	IL.12p70	4.06248	5.27249	4.8979	0.000108567	0.000955388
MCP.1	IL.17A	4.06046	5.82264	4.44564	0.000272955	0.00300251
Eotaxin	EGF	4.05638	5.70438	5.24617	4.68155e-05	0.000686627
IL.10	RANTES	4.05046	1.29692	5.41953	4.29226e-07	1.88859e-05
MCP.1	EGF	4.03433	5.46577	4.68354	0.000164011	0.00180412
Eotaxin	GM.CSF	3.99003	5.76874	5.06844	6.579e-05	0.000964919
IL.13	IL.31	3.98519	2.05314	6.30727	3.74529e-06	8.23963e-05
Eotaxin	IL.4	3.98123	5.61174	5.01638	8.26233e-05	0.00121181
IL.13	LIF	3.98008	1.28857	5.03259	1.77459e-05	0.000195204
MCP.1	GM.CSF	3.96798	5.53012	4.29846	0.00037816	0.00415976
MCP.1	IL.4	3.95918	5.37312	4.62265	0.000197651	0.00217416
IL.13	IL.27	3.93048	2.63066	6.0015	9.92633e-06	0.000218379
IL.13	IP.10	3.88139	-0.568143	4.34954	1.62703e-05	0.000178973
IL.13	bNGF	3.87999	2.1057	6.13656	7.62439e-06	0.000167737
IL.13	IL.12p70	3.85687	2.3593	6.1539	7.4189e-06	0.000163216
IL.13	IL.17A	3.85484	2.90945	5.73939	1.52393e-05	0.000335265
Eotaxin	IL.7	3.84974	5.80535	6.09837	5.12175e-06	7.5119e-05
IL.13	EGF	3.82871	2.55257	5.6721	1.85039e-05	0.000407087
MCP.1	IL.7	3.82769	5.56673	4.54612	0.000183485	0.00201833
Eotaxin	IL.2	3.81092	5.90257	5.37074	2.96322e-05	0.000434606
Eotaxin	PDGF.BB	3.76588	5.66937	5.71238	9.04044e-06	0.000180417
IL.13	GM.CSF	3.76236	2.61693	6.77908	1.67236e-06	3.6792e-05
IL.13	IL.4	3.75356	2.45993	5.79299	1.5471e-05	0.000340362
MCP.1	PDGF.BB	3.74383	5.43075	4.64993	0.00011907	0.00130977
IL.13	IL.7	3.62207	2.65354	6.30056	3.27347e-06	7.20164e-05
Eotaxin	IFN.gamma	3.60198	4.9258	5.14531	3.38837e-05	0.000496962
IL.13	IL.2	3.58325	2.75076	5.77144	1.20677e-05	0.000265489
Eotaxin	BDNF	3.58242	3.45955	4.16278	0.000297352	0.00415684
Eotaxin	FGF.2	3.58172	4.0566	4.01003	0.000124947	0.00183256
MCP.1	IFN.gamma	3.57993	4.68718	5.68657	9.08627e-06	0.000199898
MCP.1	BDNF	3.56037	3.22093	4.22828	0.000250117	0.00415684
MCP.1	FGF.2	3.55967	3.81798	3.91247	0.000176907	0.00194598
IL.13	PDGF.BB	3.53821	2.51756	5.58352	1.23012e-05	0.000180417
Eotaxin	Gro.alpha.KC	3.52752	4.36428	3.86276	0.000484854	0.0053334
MCP.1	Gro.alpha.KC	3.50547	4.12566	4.69102	4.39695e-05	0.000967329
Eotaxin	IL.18	3.4864	4.5317	4.93589	6.26877e-05	0.000919419
IL.10	IL.9	3.48322	1.14319	4.07945	0.000123179	0.00194668
MCP.1	IL.18	3.46435	4.29308	5.13176	3.90984e-05	0.000860164
Eotaxin	VEGF.A	3.45793	-0.263625	4.26841	7.65457e-05	0.00168401
MCP.1	VEGF.A	3.43587	-0.502243	3.83303	0.000322183	0.00472536
IL.13	IFN.gamma	3.37432	1.77399	4.7546	8.87115e-05	0.000975826
IL.13	BDNF	3.35475	0.307736	4.0718	0.000377894	0.00415684
IL.13	FGF.2	3.35405	0.904786	4.14157	7.75504e-05	0.00170611
Eotaxin	IL.21	3.30977	3.82409	4.30924	0.000317728	0.00349501
Eotaxin	IL.1alpha	3.309	3.10932	4.80424	9.90902e-05	0.00173407
IL.13	Gro.alpha.KC	3.29986	1.21247	3.90116	0.000434862	0.0053334
MCP.1	IL.21	3.28772	3.58547	4.38381	0.000266126	0.00349501
MCP.1	IL.1alpha	3.28694	2.87071	4.6075	0.000157643	0.00173407
Eotaxin	TNF.alpha	3.27433	5.01095	5.48777	1.33325e-05	0.000293315
IL.13	IL.18	3.25873	1.37989	4.5352	0.000165701	0.00182271
MCP.1	TNF.alpha	3.25228	4.77233	4.31602	0.000248974	0.00273871
Eotaxin	IL.22	3.23857	3.87367	4.0956	0.000600851	0.00435057
IL.13	VEGF.A	3.23026	-3.41544	3.74149	0.000431814	0.00474995
MCP.1	IL.22	3.21652	3.63506	4.42723	0.000280726	0.0031148
Eotaxin	SCF	3.20482	3.51433	4.55933	2.71201e-05	0.000596643
Eotaxin	IL.5	3.20405	5.17169	4.13385	0.000277541	0.0040706
MCP.1	SCF	3.18276	3.27571	3.94856	0.000215866	0.00237453
IL.9	IL.23	3.17192	3.28957	4.71802	0.000138446	0.00129365
Eotaxin	IFN.alpha	3.12854	3.77661	5.53456	1.67609e-05	0.00036874
IL.13	IL.21	3.0821	0.672278	4.99111	6.33438e-05	0.00139356
IL.13	IL.1alpha	3.08133	-0.042487	4.65539	0.000140769	0.00173407
Eotaxin	PIGF.1	3.04799	1.41972	4.51	0.000161831	0.00356029
IL.13	TNF.alpha	3.04667	1.85914	4.52375	0.000147759	0.00216714
MCP.1	PIGF.1	3.02594	1.18111	4.23405	0.000320895	0.00470647
IL.9	IL.1BETA	3.02026	4.01318	4.21845	0.000425107	0.0026721
IL.9	VEGF.D	3.01215	2.47428	5.00822	5.52117e-05	0.000485863
IL.13	IL.22	3.01091	0.721863	4.42345	0.000283163	0.0031148
IL.13	SCF	2.97715	0.362515	4.42849	4.27486e-05	0.00062698
IL.13	IL.5	2.97638	2.01988	4.60602	7.56171e-05	0.00166358
IL.9	IL.15	2.95855	3.24248	4.47046	0.000275087	0.00172912
IL.13	IFN.alpha	2.90087	0.624801	4.40705	0.000242101	0.00355082
IL.9	IL.31	2.84635	2.68174	4.35869	0.000305386	0.00225712
IL.9	LIF	2.84124	1.91717	4.34246	0.000131001	0.0011528
Eotaxin	SDF.1alpha	2.83124	2.06576	4.48367	0.000152274	0.00335004
IL.13	PIGF.1	2.82032	-1.73209	3.87317	0.000783362	0.00861698
MCP.1	SDF.1alpha	2.80919	1.82714	4.10916	0.000395369	0.00579875
IL.9	IL.27	2.79164	3.25926	4.75103	0.000147981	0.000930163
IL.9	bNGF	2.74115	2.7343	4.13366	0.000594921	0.00436275
IL.9	IL.12p70	2.71803	2.98789	4.63727	0.000193343	0.00141785
IL.9	IL.17A	2.716	3.53804	4.11917	0.000575875	0.00460444
IL.9	EGF	2.68987	3.18117	4.23847	0.00044928	0.00329472
IL.9	GM.CSF	2.62352	3.24552	4.02735	0.000704624	0.00620069
IL.9	IL.4	2.61473	3.08852	4.21468	0.000493428	0.00361847
RANTES	IL.23	2.60468	3.13584	4.1067	0.000567779	0.00356889
Eotaxin	MIP.1alpha	2.48667	3.08851	3.6111	0.000543735	0.00797479
IL.9	IL.7	2.48323	3.28214	3.63569	0.00158326	0.00995189
MCP.1	MIP.1alpha	2.46462	2.84989	3.83694	0.00025525	0.00561549
RANTES	IL.1BETA	2.45302	3.85946	4.51656	0.000212256	0.00155655
RANTES	VEGF.D	2.44491	2.32056	4.17389	0.000411806	0.00226493
RANTES	IL.15	2.39131	3.08875	3.94077	0.000908706	0.0039983
IL.1RA	IL.1BETA	2.34958	5.29531	4.03059	0.000659098	0.00362504
IL.10	IL.13	2.34438	1.77179	2.87373	0.00583728	0.0073383
IL.1RA	VEGF.D	2.34147	3.75641	4.48089	0.000196139	0.00123288
MIP.1beta	IL.23	2.32373	3.51302	4.14246	0.00052263	0.00356889
IL.1RA	IL.15	2.28787	4.52461	4.56859	0.000220752	0.00161885
RANTES	IL.31	2.2791	2.52801	4.35532	0.000307789	0.00225712
IL.9	IFN.gamma	2.23548	2.40258	3.99224	0.000585802	0.00515505
RANTES	IL.27	2.22439	3.10553	3.99664	0.000804806	0.00442643
Eotaxin	MIP.1beta	2.2147	2.29977	3.35096	0.0025348	0.00697069
MCP.1	MIP.1beta	2.19265	2.06115	3.1687	0.00397711	0.00942201
MIP.1beta	IL.1BETA	2.17207	4.23663	5.13529	5.09693e-05	0.000560662
IL.1RA	LIF	2.17055	3.1993	3.59638	0.00106426	0.00780457
MIP.1beta	VEGF.D	2.16396	2.69773	4.91476	6.90477e-05	0.00050635
RANTES	IL.12p70	2.15078	2.83417	3.81294	0.00122931	0.00600997
RANTES	EGF	2.12262	3.02744	3.73646	0.00140934	0.00885868
IL.1RA	IL.27	2.12096	4.54138	3.67369	0.00166858	0.00815751
IL.9	IL.18	2.11989	2.00849	3.95193	0.000685317	0.00603079
MIP.1beta	IL.15	2.11036	3.46593	5.06066	7.4015e-05	0.000814165
IL.1RA	bNGF	2.07047	4.01642	3.86317	0.00109455	0.00688001
TNF.beta	IL.1BETA	2.07005	2.71506	3.46506	0.00245541	0.00982163
IL.1RA	IL.12p70	2.04734	4.27002	3.98306	0.000837983	0.00460891
IL.1RA	IL.17A	2.04532	4.82017	4.08143	0.000627879	0.00460444
Eotaxin	IL.1RA	2.03719	1.24109	3.56469	0.00110966	0.00779368
MIP.1beta	IL.31	1.99816	2.90518	4.1032	0.00055455	0.00348575
MIP.1beta	IL.27	1.94344	3.4827	4.75215	0.00014761	0.000930163
IL.9	IL.21	1.94326	1.30087	4.12144	0.000496604	0.00437011
MIP.1alpha	IL.1BETA	1.9001	3.44789	3.47753	0.00238568	0.00982163
MIP.1beta	bNGF	1.89296	2.95774	4.32184	0.000389665	0.00342906
IL.9	IL.22	1.87207	1.35046	3.66841	0.00160296	0.00783667
MIP.1beta	IL.12p70	1.86983	3.21134	5.02867	8.14503e-05	0.000895953
MIP.1beta	EGF	1.84167	3.40461	4.26829	0.000419828	0.00329472
IL.1RA	IL.7	1.81255	4.56426	3.93946	0.000772542	0.00566531
MIP.1beta	GM.CSF	1.77533	3.46897	3.8902	0.000965573	0.00708087
MIP.1beta	IL.4	1.76653	3.31197	4.32512	0.000384863	0.0033868
MIP.1beta	IL.7	1.63504	3.50558	3.94236	0.000767261	0.00566531
SDF.1alpha	VEGF.D	1.54742	2.93173	3.63526	0.00150581	0.00736176
IFN.alpha	IL.1BETA	1.25823	2.75979	3.78295	0.00117434	0.00574121
IFN.alpha	IL.15	1.19652	1.98908	4.06253	0.000689992	0.00337329
IL.22	IL.15	1.08649	1.89202	4.33685	0.000371505	0.00204328
IL.22	IL.27	0.919574	1.9088	4.97633	8.98677e-05	0.000790836
IL.22	IL.12p70	0.845961	1.63744	4.56002	0.000229638	0.00144344
IL.12p70	IL.22	-0.845961	-1.63744	-4.03408	0.000692137	0.00435057
IL.27	IL.22	-0.919574	-1.9088	-4.5283	0.000222794	0.0031148
IL.15	IL.22	-1.08649	-1.89202	-4.15354	0.000525957	0.00435057
VEGF.D	IL.22	-1.14009	-1.12382	-3.60613	0.00184868	0.00813421
IL.23	IL.22	-1.29986	-1.93911	-3.75341	0.00131906	0.00725484
IFN.gamma	MIP.1beta	-1.38728	-2.62603	-3.29668	0.00290082	0.00750799
PDGF.BB	MIP.1beta	-1.55118	-3.3696	-3.15942	0.0040686	0.00942201
IL.7	MIP.1beta	-1.63504	-3.50558	-3.68751	0.0010856	0.00367434
IL.4	MIP.1beta	-1.76653	-3.31197	-3.9367	0.000573558	0.00229423
GM.CSF	MIP.1beta	-1.77533	-3.46897	-3.70664	0.00103399	0.00367434
EGF	MIP.1beta	-1.84167	-3.40461	-3.97797	0.000515717	0.00226916
IL.17A	MIP.1beta	-1.86781	-3.76149	-3.58554	0.00140632	0.00441985
IL.12p70	MIP.1beta	-1.86983	-3.21134	-4.3884	0.000178004	0.00151547
bNGF	MIP.1beta	-1.89296	-2.95774	-4.04419	0.000434712	0.00213158
IL.27	MIP.1beta	-1.94344	-3.4827	-4.33102	0.000206656	0.00151547
LIF	MIP.1beta	-1.99304	-2.14062	-3.47539	0.0018567	0.00544632
IL.31	MIP.1beta	-1.99816	-2.90518	-4.04304	0.000436005	0.00213158
IL.17A	IL.1RA	-2.04532	-4.82017	-3.44434	0.0015445	0.00779368
IL.12p70	IL.1RA	-2.04734	-4.27002	-3.40489	0.00171981	0.00779368
bNGF	IL.1RA	-2.07047	-4.01642	-3.38982	0.00179166	0.00779368
TNF.beta	IL.13	-2.08905	-0.669526	-2.78811	0.00735985	0.00883887
IL.15	MIP.1beta	-2.11036	-3.46593	-4.64736	9.06671e-05	0.000997338
IL.27	IL.1RA	-2.12096	-4.54138	-3.35887	0.00194842	0.00779368
IL.12p70	RANTES	-2.15078	-2.83417	-3.14269	0.00221545	0.00974796
Gro.alpha.KC	IL.9	-2.16102	-1.84107	-2.95552	0.00431481	0.00949258
VEGF.D	MIP.1beta	-2.16396	-2.69773	-4.71965	7.50944e-05	0.000997338
LIF	IL.1RA	-2.17055	-3.1993	-3.45567	0.00149744	0.00779368
IL.1BETA	MIP.1beta	-2.17207	-4.23663	-4.79121	6.23164e-05	0.000997338
bNGF	RANTES	-2.17391	-2.58057	-3.14854	0.00217562	0.00974796
IL.27	RANTES	-2.22439	-3.10553	-3.25641	0.0015507	0.00974724
IFN.gamma	IL.9	-2.23548	-2.40258	-3.04277	0.00335436	0.007768
MIP.1alpha	IL.13	-2.259	0.0633051	-2.78443	0.00743269	0.00883887
LIF	RANTES	-2.27399	-1.76344	-3.17713	0.00199038	0.00974796
IL.31	RANTES	-2.2791	-2.52801	-3.36705	0.00108707	0.00797188
IL.15	IL.1RA	-2.28787	-4.52461	-3.84735	0.000503045	0.007378
IL.23	MIP.1beta	-2.32373	-3.51302	-4.2156	0.0002789	0.00175308
VEGF.D	IL.1RA	-2.34147	-3.75641	-3.87753	0.000461799	0.007378
IL.13	IL.10	-2.34438	-1.77179	-2.83184	0.00589435	0.00617503
IL.1BETA	IL.1RA	-2.34958	-5.29531	-3.68923	0.000784932	0.00779368
IL.15	RANTES	-2.39131	-3.08875	-3.4596	0.000802766	0.00706434
IL.6	Eotaxin	-2.39363	-1.03089	-2.75428	0.00643136	0.00786055
PDGF.BB	IL.9	-2.39937	-3.14616	-3.15281	0.00242635	0.00627998
IL.2	IL.9	-2.44441	-3.37936	-3.12225	0.00265656	0.00649381
VEGF.D	RANTES	-2.44491	-2.32056	-3.54876	0.000596369	0.00656006
IL.1BETA	RANTES	-2.45302	-3.85946	-3.59994	0.000501715	0.00656006
IL.7	IL.9	-2.48323	-3.28214	-3.24538	0.00183784	0.00505406
MIP.1alpha	Eotaxin	-2.48667	-3.08851	-2.85813	0.00471819	0.00593143
IL.23	IL.1RA	-2.50124	-4.5717	-3.57095	0.00109059	0.00779368
SDF.1alpha	IL.13	-2.60358	1.08605	-3.22553	0.00216269	0.00297369
IL.23	RANTES	-2.60468	-3.13584	-3.7454	0.000304313	0.00656006
IL.4	IL.9	-2.61473	-3.08852	-3.50452	0.0008237	0.00258877
GM.CSF	IL.9	-2.62352	-3.24552	-3.47755	0.00089692	0.00263097
EGF	IL.9	-2.68987	-3.18117	-3.58666	0.000634001	0.00232467
IL.17A	IL.9	-2.716	-3.53804	-3.59224	0.000622755	0.00232467
IL.12p70	IL.9	-2.71803	-2.98789	-3.68065	0.00046798	0.0022879
IL.8	IL.13	-2.73775	1.48616	-2.88149	0.00571477	0.0073383
bNGF	IL.9	-2.74115	-2.7343	-3.62584	0.00055893	0.00232467
IP.10	IL.9	-2.74255	-0.0604542	-3.51826	0.000788604	0.00258877
HGF	IL.13	-2.74346	1.67638	-2.94304	0.00482466	0.00643288
IL.27	IL.9	-2.79164	-3.25926	-3.77944	0.000338537	0.0019866
SDF.1alpha	MCP.1	-2.80919	-1.82714	-2.97648	0.00301575	0.00390273
PIGF.1	IL.13	-2.82032	1.73209	-3.50222	0.00094929	0.00134738
SDF.1alpha	Eotaxin	-2.83124	-2.06576	-3.30095	0.00114334	0.00150193
LIF	IL.9	-2.84124	-1.91717	-3.75978	0.0003612	0.0019866
IL.31	IL.9	-2.84635	-2.68174	-3.77307	0.000345725	0.0019866
IFN.alpha	IL.13	-2.90087	-0.624801	-3.73588	0.000461323	0.000699938
IL.8	MCP.1	-2.94337	-1.42704	-3.11865	0.00189089	0.00252119
HGF	MCP.1	-2.94907	-1.23681	-3.12469	0.00185299	0.00252119
IL.15	IL.9	-2.95855	-3.24248	-3.91308	0.000216871	0.00194668
IL.8	Eotaxin	-2.96542	-1.66565	-3.29651	0.00116058	0.00150193
HGF	Eotaxin	-2.97112	-1.47543	-3.36623	0.000915649	0.00125902
IL.5	IL.13	-2.97638	-2.01988	-3.97282	0.000217055	0.000416762
SCF	IL.13	-2.97715	-0.362515	-3.93288	0.000246835	0.000434429
IL.22	IL.13	-3.01091	-0.721863	-3.86201	0.000309633	0.000504588
VEGF.D	IL.9	-3.01215	-2.47428	-4.04854	0.000136955	0.00194668
IL.1BETA	IL.9	-3.02026	-4.01318	-3.90718	0.000221214	0.00194668
PIGF.1	MCP.1	-3.02594	-1.18111	-3.20613	0.00140615	0.00199582
TNF.alpha	IL.13	-3.04667	-1.85914	-3.87603	0.000296095	0.000501084
PIGF.1	Eotaxin	-3.04799	-1.41972	-3.53738	0.000503595	0.00071478
IL.1alpha	IL.13	-3.08133	0.042487	-3.96075	0.000225669	0.000416762
IL.21	IL.13	-3.0821	-0.672278	-4.04172	0.000173643	0.000382015
IFN.alpha	MCP.1	-3.10649	-3.53799	-3.29148	0.00104634	0.00153463
IFN.alpha	Eotaxin	-3.12854	-3.77661	-3.67028	0.000311681	0.000457132
IL.23	IL.9	-3.17192	-3.28957	-4.1815	8.65537e-05	0.00194668
IL.5	MCP.1	-3.182	-4.93307	-3.37149	0.000788486	0.00119632
SCF	MCP.1	-3.18276	-3.27571	-3.3723	0.000786201	0.00119632
IL.5	Eotaxin	-3.20405	-5.17169	-3.68854	0.000291489	0.00044226
SCF	Eotaxin	-3.20482	-3.51433	-3.7177	0.000261779	0.000411367
IL.22	MCP.1	-3.21652	-3.63506	-3.40807	0.000691486	0.00112687
VEGF.A	IL.13	-3.23026	3.41544	-3.63195	0.000637695	0.000935286
IL.22	Eotaxin	-3.23857	-3.87367	-3.7251	0.000254716	0.000411367
TNF.alpha	MCP.1	-3.25228	-4.77233	-3.44596	0.00060282	0.00102016
IL.18	IL.13	-3.25873	-1.37989	-4.07815	0.000154217	0.000357133
TNF.alpha	Eotaxin	-3.27433	-5.01095	-3.82918	0.000172553	0.000303694
IL.1alpha	MCP.1	-3.28694	-2.87071	-3.48268	0.000527101	0.000927697
IL.21	MCP.1	-3.28772	-3.58547	-3.48351	0.000525512	0.000927697
Gro.alpha.KC	IL.13	-3.29986	-1.21247	-3.77647	0.000406046	0.000638073
IL.1alpha	Eotaxin	-3.309	-3.10932	-3.83843	0.000166621	0.000303694
IL.21	Eotaxin	-3.30977	-3.82409	-3.80927	0.000186019	0.000314802
FGF.2	IL.13	-3.35405	-0.904786	-4.37427	5.78461e-05	0.000149719
BDNF	IL.13	-3.35475	-0.307736	-3.95848	0.000227325	0.000416762
IFN.gamma	IL.13	-3.37432	-1.77399	-4.22631	9.47495e-05	0.00023161
VEGF.A	MCP.1	-3.43587	0.502243	-3.64048	0.000292066	0.000558735
VEGF.A	Eotaxin	-3.45793	0.263625	-3.95721	0.000105695	0.000211391
IL.18	MCP.1	-3.46435	-4.29308	-3.67065	0.000260234	0.000520469
IL.9	IL.10	-3.48322	-1.14319	-3.96165	0.000164237	0.000176254
IL.18	Eotaxin	-3.4864	-4.5317	-4.03568	7.78028e-05	0.000171166
Gro.alpha.KC	MCP.1	-3.50547	-4.12566	-3.71423	0.000219965	0.000460878
Gro.alpha.KC	Eotaxin	-3.52752	-4.36428	-3.93965	0.000113128	0.000216419
PDGF.BB	IL.13	-3.53821	-2.51756	-4.61553	2.55221e-05	7.01857e-05
FGF.2	MCP.1	-3.55967	-3.81798	-3.77165	0.000175801	0.000386762
BDNF	MCP.1	-3.56037	-3.22093	-3.77239	0.000175287	0.000386762
IFN.gamma	MCP.1	-3.57993	-4.68718	-3.79312	0.000161546	0.000386762
FGF.2	Eotaxin	-3.58172	-4.0566	-4.00565	8.75273e-05	0.000183391
BDNF	Eotaxin	-3.58242	-3.45955	-4.06216	7.00884e-05	0.00016231
IL.2	IL.13	-3.58325	-2.75076	-4.71647	1.80409e-05	5.52526e-05
IFN.gamma	Eotaxin	-3.60198	-4.9258	-4.16925	4.57064e-05	0.000111727
IL.7	IL.13	-3.62207	-2.65354	-4.84011	1.17554e-05	3.97875e-05
PDGF.BB	MCP.1	-3.74383	-5.43075	-3.96677	8.03092e-05	0.000207859
IL.4	IL.13	-3.75356	-2.45993	-4.89007	9.87726e-06	3.62166e-05
GM.CSF	IL.13	-3.76236	-2.61693	-5.07242	5.20887e-06	2.61338e-05
PDGF.BB	Eotaxin	-3.76588	-5.66937	-4.38243	1.90419e-05	4.9285e-05
IL.2	MCP.1	-3.78887	-5.66396	-4.01449	6.59661e-05	0.000181407
IL.2	Eotaxin	-3.81092	-5.90257	-4.41871	1.63534e-05	4.49719e-05
IL.7	MCP.1	-3.82769	-5.56673	-4.05563	5.55859e-05	0.000163052
EGF	IL.13	-3.82871	-2.55257	-4.92982	8.59642e-06	3.43857e-05
IL.7	Eotaxin	-3.84974	-5.80535	-4.49222	1.1979e-05	3.51384e-05
IL.17A	IL.13	-3.85484	-2.90945	-4.96927	7.48707e-06	3.29431e-05
IL.12p70	IL.13	-3.85687	-2.3593	-5.06508	5.34555e-06	2.61338e-05
bNGF	IL.13	-3.87999	-2.1057	-5.08734	4.94179e-06	2.61338e-05
IP.10	IL.13	-3.88139	0.568143	-3.9815	0.000211053	0.000416762
IL.27	IL.13	-3.93048	-2.63066	-5.10684	4.61283e-06	2.61338e-05
IL.4	MCP.1	-3.95918	-5.37312	-4.19495	3.07809e-05	9.67401e-05
GM.CSF	MCP.1	-3.96798	-5.53012	-4.20428	2.95693e-05	9.67401e-05
LIF	IL.13	-3.98008	-1.28857	-4.70395	1.88361e-05	5.52526e-05
IL.4	Eotaxin	-3.98123	-5.61174	-4.58259	8.12819e-06	2.55457e-05
IL.31	IL.13	-3.98519	-2.05314	-5.22255	3.06083e-06	2.61338e-05
GM.CSF	Eotaxin	-3.99003	-5.76874	-4.5919	7.80744e-06	2.55457e-05
EGF	MCP.1	-4.03433	-5.46577	-4.27457	2.17897e-05	7.98955e-05
RANTES	IL.10	-4.05046	-1.29692	-4.76254	8.73532e-06	9.60885e-06
EGF	Eotaxin	-4.05638	-5.70438	-4.67637	5.40291e-06	2.16116e-05
IL.17A	MCP.1	-4.06046	-5.82264	-4.30226	1.92976e-05	7.71902e-05
IL.12p70	MCP.1	-4.06248	-5.27249	-4.30441	1.91165e-05	7.71902e-05
IL.17A	Eotaxin	-4.08251	-6.06126	-4.72168	4.42591e-06	1.9474e-05
IL.12p70	Eotaxin	-4.08453	-5.51111	-4.72599	4.34232e-06	1.9474e-05
bNGF	MCP.1	-4.08561	-5.0189	-4.32891	1.71579e-05	7.71902e-05
IP.10	MCP.1	-4.08701	-2.34505	-4.33039	1.7046e-05	7.71902e-05
IL.15	IL.13	-4.09739	-2.61388	-5.37571	1.77218e-06	2.37717e-05
bNGF	Eotaxin	-4.10766	-5.25751	-4.73684	4.13885e-06	1.9474e-05
IP.10	Eotaxin	-4.10906	-2.58367	-4.65084	6.04186e-06	2.21535e-05
IL.27	MCP.1	-4.1361	-5.54386	-4.3824	1.35267e-05	7.71902e-05
VEGF.D	IL.13	-4.15099	-1.84569	-5.32023	2.16106e-06	2.37717e-05
IL.1RA	IL.10	-4.1539	0.138934	-5.24306	1.32924e-06	1.58072e-06
IL.27	Eotaxin	-4.15815	-5.78247	-4.77156	3.54759e-06	1.9474e-05
IL.1BETA	IL.13	-4.1591	-3.38459	-5.5263	1.03181e-06	2.26998e-05
LIF	MCP.1	-4.1857	-4.20177	-4.43496	1.06824e-05	7.71902e-05
IL.31	MCP.1	-4.19081	-4.96634	-4.44037	1.04242e-05	7.71902e-05
LIF	Eotaxin	-4.20775	-4.44039	-4.89624	2.0261e-06	1.78297e-05
IL.31	Eotaxin	-4.21286	-5.20495	-4.77486	3.49594e-06	1.9474e-05
IL.15	MCP.1	-4.30301	-5.52708	-4.55926	6.0531e-06	6.65841e-05
IL.23	IL.13	-4.31076	-2.66097	-5.63845	6.88306e-07	2.26998e-05
IL.15	Eotaxin	-4.32506	-5.7657	-5.00598	1.22692e-06	1.34961e-05
MIP.1beta	IL.10	-4.33141	-0.919746	-5.44701	5.84219e-07	7.34447e-07
VEGF.D	MCP.1	-4.35661	-4.75888	-4.61605	4.64843e-06	6.65841e-05
IL.1BETA	MCP.1	-4.36472	-6.29778	-4.62464	4.46531e-06	6.65841e-05
VEGF.D	Eotaxin	-4.37866	-4.9975	-5.036	1.06816e-06	1.34961e-05
IL.1BETA	Eotaxin	-4.38677	-6.5364	-5.06345	9.40562e-07	1.34961e-05
TNF.beta	IL.10	-4.43343	-2.44131	-5.05339	2.82171e-06	3.26724e-06
IL.6	IL.10	-4.51034	0.349133	-5.00257	3.44519e-06	3.88688e-06
IL.23	MCP.1	-4.51638	-5.57417	-4.78533	2.08086e-06	6.65841e-05
IL.23	Eotaxin	-4.53843	-5.81279	-5.14888	6.31058e-07	1.34961e-05
MIP.1alpha	IL.10	-4.60338	-1.70848	-5.67942	2.2561e-07	3.00814e-07
SDF.1alpha	IL.10	-4.94795	-0.685739	-6.14313	3.24542e-08	4.46245e-08
IL.8	IL.10	-5.08213	-0.28563	-5.53588	4.06757e-07	5.26392e-07
HGF	IL.10	-5.08783	-0.0954056	-5.41915	6.54142e-07	7.99506e-07
PIGF.1	IL.10	-5.1647	-0.0396996	-6.32873	1.47412e-08	2.0923e-08
IFN.alpha	IL.10	-5.24525	-2.39659	-6.7765	2.14215e-09	4.41824e-09
IL.5	IL.10	-5.32076	-3.79166	-6.70097	2.97245e-09	5.4495e-09
SCF	IL.10	-5.32152	-2.1343	-6.47448	7.89682e-09	1.19814e-08
IL.22	IL.10	-5.35528	-2.49365	-6.65181	3.67717e-09	6.2229e-09
TNF.alpha	IL.10	-5.39104	-3.63092	-6.76941	2.20912e-09	4.41824e-09
IL.1alpha	IL.10	-5.4257	-1.7293	-6.79073	2.0138e-09	4.41824e-09
IL.21	IL.10	-5.42648	-2.44407	-6.7533	2.36916e-09	4.53231e-09
VEGF.A	IL.10	-5.57463	1.64365	-6.42192	9.89437e-09	1.45117e-08
IL.18	IL.10	-5.60311	-3.15168	-6.95823	9.70951e-10	2.24852e-09
Gro.alpha.KC	IL.10	-5.64423	-2.98426	-6.68303	3.21247e-09	5.65394e-09
FGF.2	IL.10	-5.69843	-2.67657	-6.53483	6.09157e-09	9.57247e-09
BDNF	IL.10	-5.69913	-2.07952	-6.64069	3.85814e-09	6.28734e-09
IFN.gamma	IL.10	-5.71869	-3.54577	-7.13571	4.46551e-10	1.15578e-09
PDGF.BB	IL.10	-5.88259	-4.28935	-7.27097	2.46497e-10	6.77868e-10
IL.2	IL.10	-5.92763	-4.52255	-7.5547	7.05008e-11	2.06802e-10
IL.7	IL.10	-5.96645	-4.42533	-7.63449	4.95257e-11	1.81594e-10
IL.4	IL.10	-6.09794	-4.23171	-7.65872	4.44869e-11	1.77947e-10
GM.CSF	IL.10	-6.10674	-4.38871	-7.70211	3.67066e-11	1.70893e-10
EGF	IL.10	-6.17309	-4.32436	-7.5695	6.60338e-11	2.06802e-10
IL.17A	IL.10	-6.19922	-4.68123	-7.68936	3.88394e-11	1.70893e-10
IL.12p70	IL.10	-6.20124	-4.13109	-7.79217	2.46195e-11	1.35407e-10
bNGF	IL.10	-6.22437	-3.87749	-7.80162	2.36079e-11	1.35407e-10
IP.10	IL.10	-6.22577	-1.20364	-7.07672	5.78317e-10	1.41366e-09
IL.27	IL.10	-6.27486	-4.40245	-7.82571	2.12142e-11	1.35407e-10
LIF	IL.10	-6.32446	-3.06036	-7.57908	6.32939e-11	2.06802e-10
IL.31	IL.10	-6.32957	-3.82493	-7.84692	1.93082e-11	1.35407e-10
IL.15	IL.10	-6.44177	-4.38567	-8.0586	7.53572e-12	1.10524e-10
VEGF.D	IL.10	-6.49537	-3.61747	-7.94631	1.24159e-11	1.35407e-10
IL.1BETA	IL.10	-6.50348	-5.15638	-8.12052	5.72102e-12	1.10524e-10
IL.23	IL.10	-6.65514	-4.43276	-8.27103	2.92699e-12	1.10524e-10
